# Supplementary material for: catena-Poly[[μ-bromido-(μ-hydroxydi-2-pyridylmethano­lato-κ4 N,O:O,N′)dicopper(II)(Cu—Cu)]-di-μ-bromido]
Source: Acta Crystallogr Sect E Struct Rep Online. 2008 Aug 6;64(Pt 9):m1121. doi: 10.1107/S1600536808024197 (PMC2960673; doi:10.1107/S1600536808024197)
Supplement: Supplementary file 2 [file e-64-m1121-Isup2.hkl]

# 
# h,k,l, Fc-squared, Fo-squared, sigma(Fo-squared) and status flag 
# 
data_I
_shelx_title ' 04mz70am in P-1' 
_shelx_refln_list_code          4 
_shelx_F_calc_maximum      213.86 
_exptl_crystal_F_000       536.00 
_reflns_d_resolution_high  0.7501 
 
loop_ 
 _symmetry_equiv_pos_as_xyz 
 'x, y, z' 
 '-x, -y, -z' 
 
_cell_length_a     8.7708 
_cell_length_b     9.6018 
_cell_length_c    10.1839 
_cell_angle_alpha  73.706 
_cell_angle_beta   70.852 
_cell_angle_gamma  63.928 
 
_shelx_F_squared_multiplier     1.000 
 
loop_ 
 _refln_index_h 
 _refln_index_k 
 _refln_index_l 
 _refln_F_squared_calc 
 _refln_F_squared_meas 
 _refln_F_squared_sigma 
 _refln_observed_status 
   1   0   0     1448.42     1514.53     33.11 o 
   3   0   0     1062.07     1021.42     25.76 o 
   4   0   0     1241.24     1268.49     25.92 o 
   5   0   0        5.24       45.43     14.98 o 
   6   0   0     1446.57     1548.38     32.36 o 
   7   0   0      370.69      373.78     11.09 o 
   8   0   0       88.89       87.71      8.93 o 
   9   0   0     3716.83     4000.57    142.64 o 
  10   0   0        1.36       12.52     13.25 o 
  -9   1   0      774.39      841.48     39.29 o 
  -8   1   0        5.48       21.39      7.01 o 
  -7   1   0      146.42      150.55      7.71 o 
  -6   1   0     3861.77     3811.55     88.52 o 
  -5   1   0      876.72      917.06     20.35 o 
  -4   1   0        4.21       19.75      3.72 o 
  -3   1   0    10569.99    10069.13    192.58 o 
  -2   1   0     5157.75     5010.83     97.50 o 
  -1   1   0       24.20       24.24      2.28 o 
   0   1   0    33885.40    30053.13   1334.65 o 
   1   1   0     2317.53     2469.79     48.07 o 
   2   1   0      206.16      246.52      8.77 o 
   3   1   0      249.76      274.76      6.71 o 
   4   1   0      491.17      511.70     15.76 o 
   5   1   0     4888.72     4829.11     93.56 o 
   6   1   0     1270.78     1231.58     26.12 o 
   7   1   0     1754.42     1801.87     54.87 o 
   8   1   0     1400.26     1378.76     37.68 o 
   9   1   0      845.92      819.43     26.14 o 
  10   1   0        0.97       -0.78     12.29 o 
  -9   2   0      199.20      212.36     19.69 o 
  -8   2   0     1604.11     1683.42     65.70 o 
  -7   2   0        6.61       11.10      5.27 o 
  -6   2   0      148.05      148.52      9.65 o 
  -5   2   0       36.17       42.95      4.39 o 
  -4   2   0      209.13      216.01      7.10 o 
  -3   2   0    14144.05    13889.46    265.48 o 
  -2   2   0     3763.91     3651.19     84.73 o 
  -1   2   0    18894.45    18967.80    361.35 o 
   0   2   0      664.51      632.59     17.88 o 
   1   2   0     1883.97     2058.72     40.47 o 
   2   2   0     7022.91     7738.65    148.24 o 
   3   2   0     9311.43     9827.22    228.11 o 
   4   2   0      334.75      254.81      8.79 o 
   5   2   0     6305.40     6593.57    127.06 o 
   6   2   0     6794.71     7188.04    169.42 o 
   7   2   0      711.30      637.92     27.32 o 
   8   2   0     5990.32     6215.46    148.92 o 
   9   2   0      184.91      167.64     11.48 o 
  10   2   0       97.28      107.73     14.51 o 
  -8   3   0     3398.86     3382.46    121.71 o 
  -7   3   0       40.23       37.40      8.73 o 
  -6   3   0      910.09      972.21     20.23 o 
  -5   3   0     2188.20     2142.24     44.28 o 
  -4   3   0     5121.62     5295.42    103.48 o 
  -3   3   0      600.06      614.29     14.54 o 
  -2   3   0     2542.60     2483.27     49.44 o 
  -1   3   0     8881.37     8179.40    213.88 o 
   0   3   0     1818.62     1817.12     41.70 o 
   1   3   0     2014.84     2084.31     41.70 o 
   2   3   0    12794.21    13649.59    260.97 o 
   3   3   0    21039.58    22020.79    509.39 o 
   4   3   0     3100.54     3351.42     80.18 o 
   5   3   0      125.47      136.09      7.35 o 
   6   3   0       56.04       62.82      6.80 o 
   7   3   0     6229.55     6196.20    147.64 o 
   8   3   0     4253.00     4235.16    103.46 o 
   9   3   0      102.45       99.43     10.04 o 
  10   3   0     1137.94     1087.44     33.55 o 
  -8   4   0      568.83      606.83     34.22 o 
  -7   4   0       33.31       42.15     10.14 o 
  -6   4   0      164.21      194.92     28.44 o 
  -5   4   0      992.36     1012.44     23.59 o 
  -4   4   0    10466.58    10420.67    200.93 o 
  -3   4   0     1113.75     1042.76     29.29 o 
  -2   4   0      207.09      214.36      7.19 o 
  -1   4   0      338.45      359.09      9.62 o 
   0   4   0    19853.45    19986.83    381.44 o 
   1   4   0       71.66      115.65      7.80 o 
   2   4   0     2420.74     2555.57     51.12 o 
   3   4   0    10638.63    11422.28    219.20 o 
   4   4   0      376.85      382.99     12.73 o 
   5   4   0     1377.98     1282.06     33.82 o 
   6   4   0     1204.51     1172.47     31.85 o 
   7   4   0     8239.98     8654.61    204.50 o 
   8   4   0      462.88      442.64     17.10 o 
   9   4   0     2065.00     2050.94     54.53 o 
  10   4   0      467.67      462.44     19.42 o 
  11   4   0      172.77      173.66     15.58 o 
  -7   5   0      553.27      615.96     37.37 o 
  -6   5   0     2842.13     2985.90    138.98 o 
  -5   5   0       61.77       60.31      8.68 o 
  -4   5   0     2220.93     2159.82     45.25 o 
  -3   5   0     1821.16     1684.84     35.87 o 
  -2   5   0      399.28      402.52     11.35 o 
  -1   5   0      212.45      199.80     10.12 o 
   0   5   0    19806.29    21032.09    402.01 o 
   1   5   0      769.76      785.84     43.67 o 
   2   5   0     1178.87      997.20     22.22 o 
   3   5   0       50.92       55.25      4.84 o 
   4   5   0     2098.60     2065.03     42.42 o 
   5   5   0      993.11     1007.15     28.04 o 
   6   5   0      251.21      242.19     20.19 o 
   7   5   0     4930.97     4985.92    120.62 o 
   8   5   0      150.92      149.93     19.58 o 
   9   5   0     2753.98     2681.51     69.45 o 
  10   5   0      148.92      136.02     11.81 o 
  11   5   0     2461.05     2421.04     65.95 o 
  -6   6   0     2164.32     2287.89     64.82 o 
  -5   6   0       62.30       63.37     15.58 o 
  -4   6   0      464.51      487.34     18.38 o 
  -3   6   0     1999.79     1866.10     39.86 o 
  -2   6   0       93.66      102.14      7.19 o 
  -1   6   0     7648.97     7881.63    248.71 o 
   0   6   0     1851.08     1854.16     39.04 o 
   1   6   0      153.41      174.16      6.41 o 
   2   6   0     1147.47     1033.72     37.44 o 
   3   6   0      455.34      432.45     12.49 o 
   4   6   0     4717.32     5016.24     99.04 o 
   5   6   0     6878.41     7320.94    163.56 o 
   6   6   0       39.24       36.97      7.15 o 
   7   6   0     1805.28     1785.53     47.59 o 
   8   6   0     1614.58     1604.02     44.26 o 
   9   6   0      794.80      781.13     27.18 o 
  10   6   0      407.68      371.53     17.96 o 
  -5   7   0      425.76      439.47     29.61 o 
  -4   7   0      602.79      678.28     36.73 o 
  -3   7   0      342.52      331.88     24.58 o 
  -2   7   0        0.86        5.59      4.31 o 
  -1   7   0    19876.56    20780.62    398.30 o 
   0   7   0     1278.82     1280.29     28.72 o 
   1   7   0        3.48        2.93      4.84 o 
   2   7   0     1426.18     1369.86     33.16 o 
   3   7   0       61.83       68.48      6.25 o 
   4   7   0     4844.48     4839.27    147.99 o 
   5   7   0     1797.13     1759.82     47.03 o 
   6   7   0       42.98       55.90      8.33 o 
   7   7   0     2663.59     2654.43     68.49 o 
   8   7   0     4753.86     4753.53    117.45 o 
   9   7   0       29.14       28.99      9.04 o 
  10   7   0     3000.50     2972.18     78.44 o 
  -4   8   0     3225.45     3402.33    127.74 o 
  -3   8   0      827.65      847.69     42.58 o 
  -2   8   0       50.29       54.19     14.35 o 
  -1   8   0     3913.11     4069.46    101.53 o 
   0   8   0        3.97        8.23      6.52 o 
   1   8   0       38.89       33.19      5.58 o 
   2   8   0     3194.34     2958.05     52.66 o 
   3   8   0      759.59      756.70     19.72 o 
   4   8   0       80.51       92.96      7.55 o 
   5   8   0       78.46       76.08     11.97 o 
   6   8   0     1253.15     1302.25     37.80 o 
   7   8   0     4507.17     4577.15    113.54 o 
   8   8   0      481.21      427.04     27.07 o 
   9   8   0      235.78      211.30     27.87 o 
  10   8   0     2572.86     2321.71     64.08 o 
  -3   9   0     1428.93     1575.96     67.62 o 
  -2   9   0      791.18      739.87     38.88 o 
  -1   9   0       40.68       49.57     14.48 o 
   0   9   0      337.51      326.47     15.54 o 
   1   9   0      508.00      479.78     24.58 o 
   2   9   0      102.13      108.55     10.66 o 
   3   9   0      705.17      717.37     19.37 o 
   4   9   0       38.67       30.36      6.98 o 
   5   9   0     2297.08     2199.17     58.80 o 
   6   9   0     1127.42     1139.01     34.98 o 
   7   9   0     8841.69     9069.62    257.06 o 
   8   9   0      462.93      452.87     20.22 o 
   9   9   0      339.19      327.66     18.31 o 
  10   9   0      287.01      273.55     17.22 o 
  -2  10   0      134.82      142.13     22.20 o 
  -1  10   0      102.86      101.34     18.41 o 
   0  10   0       74.68       67.98     15.72 o 
   1  10   0     1823.18     1878.77     52.12 o 
   2  10   0     2060.94     2245.13     60.65 o 
   3  10   0     3195.80     3256.58     84.22 o 
   4  10   0      637.02      680.83     27.53 o 
   5  10   0      516.47      453.91     28.19 o 
   6  10   0      745.97      729.83     26.40 o 
   7  10   0     3597.58     3399.26     88.27 o 
   8  10   0       56.41       66.79     11.42 o 
   9  10   0        6.48        4.13      9.84 o 
   0  11   0      409.17      432.98     30.11 o 
   1  11   0      775.87      814.25     41.21 o 
   2  11   0      433.53      449.89     19.58 o 
   3  11   0     1284.73     1334.72     40.25 o 
   4  11   0     1599.15     1499.16     44.17 o 
   5  11   0     2062.00     1941.14     77.76 o 
   6  11   0     1149.69     1123.24     52.31 o 
   7  11   0      162.99      143.55     19.51 o 
   8  11   0     1597.95     1535.43     67.44 o 
   2  12   0      720.92      778.48     39.89 o 
   3  12   0      656.42      749.52     26.57 o 
   4  12   0       12.62       21.43     14.07 o 
   5  12   0      262.80      281.35     21.93 o 
   6  12   0     1041.97      976.08     47.70 o 
  -7 -11   1     3734.90     3960.20    193.42 o 
  -6 -11   1      343.24      349.56     26.86 o 
  -5 -11   1      612.63      654.43     36.09 o 
  -4 -11   1      492.54      513.71     28.92 o 
  -3 -11   1      397.17      405.62     27.50 o 
  -2 -11   1     1258.07     1417.51     60.22 o 
  -1 -11   1      514.39      557.39     32.80 o 
   0 -11   1      308.37      332.33     26.59 o 
  -8 -10   1       58.46       75.60     12.34 o 
  -7 -10   1     1774.60     1639.85     48.54 o 
  -6 -10   1       34.59       21.97     10.04 o 
  -5 -10   1       16.72       19.37      9.17 o 
  -4 -10   1       61.05       50.59     15.19 o 
  -3 -10   1     2231.02     2283.48    164.11 o 
  -2 -10   1     4922.36     5189.75    128.83 o 
  -1 -10   1      909.30     1044.20     48.11 o 
   0 -10   1      137.80      150.31     20.88 o 
   1 -10   1      394.93      389.63     28.83 o 
   2 -10   1      185.08      200.94     23.35 o 
  -9  -9   1      867.64      830.96     32.55 o 
  -8  -9   1      325.14      321.17     17.97 o 
  -7  -9   1       78.81      104.78     12.31 o 
  -6  -9   1      409.01      398.46     21.18 o 
  -5  -9   1      100.98       91.14     11.27 o 
  -4  -9   1     2055.36     1991.81     54.08 o 
  -3  -9   1     1964.72     2042.38     44.78 o 
  -2  -9   1     4257.60     4460.85     77.73 o 
  -1  -9   1     4579.77     4700.99    116.63 o 
   0  -9   1      139.32      144.15     19.10 o 
   1  -9   1       81.79       66.38     16.17 o 
   2  -9   1      614.25      650.28     36.46 o 
   3  -9   1      158.26      165.02     22.25 o 
 -10  -8   1      261.78      233.56     18.96 o 
  -9  -8   1       24.41       35.72     10.50 o 
  -8  -8   1      785.04      777.10     27.26 o 
  -7  -8   1        3.83        8.74      7.74 o 
  -6  -8   1     1328.97     1255.97     49.11 o 
  -5  -8   1     2368.53     2288.67     60.38 o 
  -4  -8   1    10289.42    10726.97    222.58 o 
  -3  -8   1      393.19      402.74     13.57 o 
  -2  -8   1     1260.20     1257.36     32.10 o 
  -1  -8   1       31.52       38.96      5.91 o 
   0  -8   1       47.44       49.65      6.13 o 
   1  -8   1        4.19       14.02      6.37 o 
   2  -8   1       24.36       34.17     14.35 o 
   3  -8   1      674.27      675.63     36.82 o 
   4  -8   1      945.98      979.32     47.52 o 
 -10  -7   1     2447.96     2372.55     64.62 o 
  -9  -7   1      760.77      693.79     25.11 o 
  -8  -7   1      344.09      333.20     16.30 o 
  -7  -7   1     2410.22     2346.74     61.67 o 
  -6  -7   1       82.76      124.19     10.80 o 
  -5  -7   1     1995.30     2021.64     53.29 o 
  -4  -7   1    14570.71    14825.60    285.76 o 
  -3  -7   1      395.56      428.65     13.41 o 
  -2  -7   1       19.78       39.29      6.40 o 
  -1  -7   1     1693.17     1630.82     32.32 o 
   0  -7   1        1.34        3.83      4.38 o 
   1  -7   1     2570.88     2524.33     52.41 o 
   2  -7   1     3016.07     3086.27    129.46 o 
   3  -7   1      698.17      717.47     24.99 o 
   4  -7   1       34.85       43.08     14.76 o 
   5  -7   1     4640.55     5321.59    195.50 o 
 -10  -6   1     1111.83     1083.15     34.58 o 
  -9  -6   1      275.61      263.69     15.08 o 
  -8  -6   1      555.94      489.43     19.30 o 
  -7  -6   1    10464.33    10660.20    251.94 o 
  -6  -6   1        1.12        3.61      5.81 o 
  -5  -6   1     1947.43     1950.60     50.75 o 
  -4  -6   1     1786.28     1807.86     48.02 o 
  -3  -6   1     1301.77     1263.38     28.15 o 
  -2  -6   1     1855.47     1771.92     37.69 o 
  -1  -6   1      164.46      175.95      7.78 o 
   0  -6   1      298.83      262.67      9.38 o 
   1  -6   1     4392.11     3909.95    163.12 o 
   2  -6   1     4436.06     4265.45     87.82 o 
   3  -6   1     1091.42     1112.29     32.67 o 
   4  -6   1     3472.35     3455.16     87.87 o 
   5  -6   1     1145.03     1139.59     29.21 o 
   6  -6   1       11.02       18.09     17.27 o 
 -10  -5   1      279.04      280.09     18.34 o 
  -9  -5   1        3.25        3.93      7.68 o 
  -8  -5   1     2385.17     2259.82     58.94 o 
  -7  -5   1     1936.35     1894.58     49.75 o 
  -6  -5   1     1778.73     1767.53     46.21 o 
  -5  -5   1     9798.88    10362.15    243.28 o 
  -4  -5   1       19.37       14.36      5.08 o 
  -3  -5   1     1835.23     1750.08     95.71 o 
  -2  -5   1    11848.40    11535.59    479.94 o 
  -1  -5   1     6288.22     6096.21    122.59 o 
   0  -5   1     1547.17     1525.40     54.03 o 
   1  -5   1       23.72       25.69      3.99 o 
   2  -5   1     2227.26     2114.36     43.71 o 
   3  -5   1      356.50      320.87     10.18 o 
   4  -5   1     5192.51     4931.77    121.70 o 
   5  -5   1      898.73      859.41     27.25 o 
   6  -5   1      350.40      337.73     16.89 o 
   7  -5   1     1431.79     1480.62     65.13 o 
 -10  -4   1      247.21      234.94     14.46 o 
  -9  -4   1       38.98       41.47      8.64 o 
  -8  -4   1     7497.40     7265.80    173.51 o 
  -7  -4   1      772.19      738.90     23.03 o 
  -6  -4   1     3459.58     3429.83     83.87 o 
  -5  -4   1      249.97      243.56     10.69 o 
  -4  -4   1     1766.87     1684.71     42.69 o 
  -3  -4   1     2015.36     1955.06     47.96 o 
  -2  -4   1     6141.13     5983.21    168.50 o 
  -1  -4   1    13482.65    13742.65    313.52 o 
   0  -4   1      520.96      527.30     13.21 o 
   1  -4   1     6459.43     6215.61    120.85 o 
   2  -4   1       33.27       39.31      3.82 o 
   3  -4   1     3884.40     3746.90     74.30 o 
   4  -4   1       33.50       48.12      5.04 o 
   5  -4   1     5190.92     5269.07    106.55 o 
   6  -4   1      184.90      211.84     33.35 o 
   7  -4   1      679.69      702.76     24.89 o 
   8  -4   1     1980.54     2099.66     58.38 o 
 -10  -3   1      484.18      501.26     25.11 o 
  -9  -3   1       13.05       13.46      7.36 o 
  -8  -3   1     7589.16     7658.30    182.45 o 
  -7  -3   1       18.37       31.60      6.36 o 
  -6  -3   1     2004.20     2030.38    114.72 o 
  -5  -3   1      280.11      248.63     10.11 o 
  -4  -3   1    16517.29    18290.32    423.90 o 
  -3  -3   1     6789.37     7406.71    173.31 o 
  -2  -3   1      776.47      674.04     14.77 o 
  -1  -3   1     1254.42     1324.40     27.20 o 
   0  -3   1     1917.40     2021.76     40.74 o 
   1  -3   1     5987.41     5912.52    189.19 o 
   2  -3   1       31.96       35.93      9.28 o 
   3  -3   1    13589.62    13708.12    262.55 o 
   4  -3   1     2201.53     2169.18     44.19 o 
   5  -3   1    11329.89    11962.39    286.05 o 
   6  -3   1      282.58      277.44     13.63 o 
   7  -3   1      340.60      358.21     16.25 o 
   8  -3   1      967.11     1006.69     32.08 o 
 -10  -2   1     1870.98     1915.88     56.74 o 
  -9  -2   1        0.67       -1.31      6.96 o 
  -8  -2   1     1871.12     1848.06     48.58 o 
  -7  -2   1      928.99      912.21     26.38 o 
  -6  -2   1     1455.84     1460.88     37.96 o 
  -5  -2   1     1516.49     1509.37     52.18 o 
  -4  -2   1     8276.23     8986.83    209.46 o 
  -3  -2   1     1980.42     1832.24     44.54 o 
  -2  -2   1    10038.04    10260.25    238.15 o 
  -1  -2   1    11540.74    12219.66    233.28 o 
   0  -2   1     8998.85     9617.89    184.64 o 
   1  -2   1      876.56      908.47     19.91 o 
   2  -2   1      306.99      252.63     13.73 o 
   3  -2   1     6424.00     6418.59    123.75 o 
   4  -2   1     1265.45     1247.79     26.24 o 
   5  -2   1     9266.02     9411.90    181.51 o 
   6  -2   1      123.61      115.78     10.40 o 
   7  -2   1     1377.87     1409.34     39.36 o 
   8  -2   1      284.75      305.17     15.33 o 
   9  -2   1      687.39      727.44     36.14 o 
 -10  -1   1      424.38      458.26     19.38 o 
  -9  -1   1       15.74       19.10      7.69 o 
  -8  -1   1     1164.65     1158.42     32.95 o 
  -7  -1   1     2463.48     2427.26     60.87 o 
  -6  -1   1     2906.75     2854.22     69.75 o 
  -5  -1   1    16114.13    16633.62    385.96 o 
  -4  -1   1       59.96       43.42      2.99 o 
  -3  -1   1     1480.77     1566.76     38.16 o 
  -2  -1   1       27.93       51.74      3.24 o 
  -1  -1   1       46.62       63.07      2.38 o 
   0  -1   1      188.88      169.33      6.57 o 
   1  -1   1      147.42      152.44      5.71 o 
   2  -1   1      661.45      568.00     14.85 o 
   3  -1   1      377.76      452.29     10.37 o 
   4  -1   1    17280.40    17030.94    325.10 o 
   5  -1   1     3329.46     3312.07     65.44 o 
   6  -1   1     3282.21     3241.65     64.72 o 
   7  -1   1      122.46      133.97      7.28 o 
   8  -1   1     1383.35     1379.73     38.56 o 
   9  -1   1     1042.89     1133.24     49.11 o 
  -9   0   1       86.42       87.90     10.27 o 
  -8   0   1     4877.90     5084.32    123.09 o 
  -7   0   1      191.29      179.88     10.15 o 
  -6   0   1     2519.13     2387.39     65.63 o 
  -5   0   1    18396.97    18511.25    353.15 o 
  -4   0   1     3735.00     3887.21     93.61 o 
  -3   0   1      244.07      246.63      6.46 o 
  -2   0   1    11465.27    12981.06    248.41 o 
  -1   0   1      861.39      900.57     17.81 o 
   0   0   1      412.53      459.91      9.34 o 
   1   0   1    15970.60    14907.45    332.53 o 
   2   0   1      632.14      630.09     12.91 o 
   3   0   1     2918.50     2858.32     55.48 o 
   4   0   1    23464.45    24932.74    474.32 o 
   5   0   1     4069.46     4212.06     82.22 o 
   6   0   1     7632.06     8014.98    154.79 o 
   7   0   1     3927.73     3973.67     78.85 o 
   8   0   1      722.08      747.46     31.50 o 
   9   0   1        9.41       14.03     12.06 o 
  10   0   1       56.76       61.08     15.67 o 
  -9   1   1      245.81      265.67     21.15 o 
  -8   1   1     9956.95    10597.91    250.13 o 
  -7   1   1      157.49      187.00     10.50 o 
  -6   1   1       15.48       22.98      4.55 o 
  -5   1   1      714.95      725.59     16.77 o 
  -4   1   1      465.04      527.90     12.50 o 
  -3   1   1     1852.27     1857.87     37.17 o 
  -2   1   1      507.80      567.38     16.60 o 
  -1   1   1     2349.18     2266.10     57.49 o 
   0   1   1      266.92      309.63     17.91 o 
   1   1   1    15543.97    16225.00    734.05 o 
   2   1   1     1393.00     1273.68     29.71 o 
   3   1   1    19031.47    19628.04    374.08 o 
   4   1   1      937.81      953.29     19.77 o 
   5   1   1     2277.27     2297.44     45.73 o 
   6   1   1        4.09        7.65      5.22 o 
   7   1   1      828.06      796.59     18.62 o 
   8   1   1      163.27      155.01      9.95 o 
   9   1   1      250.32      250.03     15.69 o 
  10   1   1       65.91       78.45     16.54 o 
  -9   2   1      716.43      731.46     36.05 o 
  -8   2   1     2208.63     2364.85     87.77 o 
  -7   2   1       10.84       18.53      5.53 o 
  -6   2   1      789.37      754.73     18.40 o 
  -5   2   1       97.48       98.74      9.36 o 
  -4   2   1      548.35      615.10     14.66 o 
  -3   2   1    11361.79    11629.77    222.59 o 
  -2   2   1    11550.14    11113.69    212.69 o 
  -1   2   1    15341.83    14998.88    286.27 o 
   0   2   1     3180.25     3240.27     99.60 o 
   1   2   1    11410.17    12496.45    239.13 o 
   2   2   1     3413.29     3831.56     73.99 o 
   3   2   1    23677.02    25000.73    476.62 o 
   4   2   1      244.13      280.06      7.12 o 
   5   2   1      161.32      162.12      5.53 o 
   6   2   1     3097.41     3166.58     62.68 o 
   7   2   1     2301.99     2248.48     45.89 o 
   8   2   1     1049.48     1041.72     29.97 o 
   9   2   1      910.71      883.37     27.43 o 
  10   2   1      308.47      320.73     23.62 o 
  -8   3   1       24.05       22.20     11.28 o 
  -7   3   1      851.63      889.42     28.26 o 
  -6   3   1      843.04      823.96     20.27 o 
  -5   3   1     1540.28     1627.63     34.73 o 
  -4   3   1       21.84       28.70      4.17 o 
  -3   3   1     5165.39     5014.14     99.26 o 
  -2   3   1    13725.11    13220.83    253.06 o 
  -1   3   1    12147.49    11854.82    226.85 o 
   0   3   1    14189.22    15168.81    289.93 o 
   1   3   1       81.74      108.35      3.85 o 
   2   3   1     5985.57     6525.90    125.70 o 
   3   3   1       51.58       62.55      4.44 o 
   4   3   1    11879.74    12986.93    248.10 o 
   5   3   1       97.91       92.99      4.14 o 
   6   3   1     1693.47     1679.79     34.53 o 
   7   3   1      895.79      902.24     28.53 o 
   8   3   1      247.84      258.95     12.57 o 
   9   3   1     4725.67     4779.16    117.09 o 
  10   3   1     1812.83     1752.56     48.72 o 
  11   3   1     1013.44     1037.75     48.25 o 
  -7   4   1      225.34      254.69     14.37 o 
  -6   4   1     1582.47     1587.24     35.09 o 
  -5   4   1     6536.95     6166.94    121.19 o 
  -4   4   1     1674.45     1647.03     94.13 o 
  -3   4   1      379.69      385.29     13.42 o 
  -2   4   1      117.71      117.25      5.29 o 
  -1   4   1     6394.42     6238.45    120.97 o 
   0   4   1    10920.45    11568.86    359.01 o 
   1   4   1     1673.83     1644.10     29.28 o 
   2   4   1    11672.32    12406.67    237.76 o 
   3   4   1     7221.08     7902.92    152.42 o 
   4   4   1    24070.66    25518.69    486.34 o 
   5   4   1       66.32       69.79      4.05 o 
   6   4   1      882.82      852.77     28.55 o 
   7   4   1      515.84      505.44     17.48 o 
   8   4   1       27.25       39.71      7.39 o 
   9   4   1     1264.57     1178.64     34.61 o 
  10   4   1     1362.87     1305.06     38.62 o 
  11   4   1     1106.99     1091.14     34.93 o 
  -7   5   1       93.29       86.35     19.51 o 
  -6   5   1       31.76       33.12     13.48 o 
  -5   5   1     1982.37     2019.61     43.31 o 
  -4   5   1      490.94      461.87     13.51 o 
  -3   5   1      643.10      639.24     16.26 o 
  -2   5   1     7193.13     7142.18    151.50 o 
  -1   5   1     7970.91     7967.00    154.37 o 
   0   5   1      609.52      601.60     14.69 o 
   1   5   1     5698.99     5365.86    131.35 o 
   2   5   1     7122.44     7381.04    143.25 o 
   3   5   1      585.91      616.16     14.79 o 
   4   5   1    12704.97    13632.38    261.55 o 
   5   5   1       89.77      102.86      6.06 o 
   6   5   1     2033.51     2071.22     52.88 o 
   7   5   1     2541.54     2594.67     65.60 o 
   8   5   1     1629.01     1600.32     43.66 o 
   9   5   1     1209.24     1162.29     34.45 o 
  10   5   1      387.07      350.50     16.96 o 
  11   5   1      370.24      334.23     17.51 o 
  -6   6   1     1313.90     1260.30     55.60 o 
  -5   6   1      693.03      669.69     35.86 o 
  -4   6   1      168.58      179.81     16.29 o 
  -3   6   1      122.36      123.96      6.94 o 
  -2   6   1      112.46      112.02      9.35 o 
  -1   6   1     6600.28     6553.76    128.12 o 
   0   6   1      361.96      304.90      9.68 o 
   1   6   1     9201.93     9077.72    231.37 o 
   2   6   1      763.81      670.29     16.66 o 
   3   6   1    14347.61    15542.80    298.62 o 
   4   6   1     2185.88     2268.20     46.83 o 
   5   6   1     1233.31     1292.93     28.35 o 
   6   6   1      979.61     1062.65     30.34 o 
   7   6   1      117.76      112.78      9.83 o 
   8   6   1     3689.90     3774.84     94.14 o 
   9   6   1     1976.61     1911.54     52.16 o 
  10   6   1      391.86      348.65     23.07 o 
  11   6   1       50.89       45.34     10.41 o 
  -5   7   1     1896.78     2064.64     82.88 o 
  -4   7   1      109.19      136.15     19.28 o 
  -3   7   1     2583.84     2596.72    203.27 o 
  -2   7   1      462.71      435.91     55.72 o 
  -1   7   1     4474.71     4608.32    113.43 o 
   0   7   1     1245.04     1184.66     26.66 o 
   1   7   1     1138.82     1140.59     25.91 o 
   2   7   1     1814.92     1847.47     34.18 o 
   3   7   1     3939.29     4181.89     83.84 o 
   4   7   1      150.24      152.77      8.00 o 
   5   7   1     5394.21     5410.78    107.29 o 
   6   7   1     9943.84    10280.90    243.29 o 
   7   7   1      560.55      567.79     20.54 o 
   8   7   1      767.45      715.70     24.53 o 
   9   7   1      159.59      152.82     14.78 o 
  10   7   1      543.81      496.96     21.31 o 
  11   7   1      484.58      456.76     21.21 o 
  -4   8   1      110.54      110.84     18.73 o 
  -3   8   1      320.55      315.79     24.95 o 
  -2   8   1        7.45       17.22      7.45 o 
  -1   8   1     2588.27     2549.35     66.62 o 
   0   8   1     5018.19     4971.20    123.45 o 
   1   8   1      196.16      183.09     11.62 o 
   2   8   1     4929.08     5096.51    111.40 o 
   3   8   1      371.59      387.47     12.56 o 
   4   8   1     3080.43     3227.73     66.37 o 
   5   8   1       66.79       92.16     10.81 o 
   6   8   1     4316.72     4295.40    106.36 o 
   7   8   1        7.03       10.63      7.55 o 
   8   8   1        4.94       17.25      8.79 o 
   9   8   1      252.62      284.55     25.81 o 
  10   8   1      488.98      468.01     21.37 o 
  -3   9   1      668.90      646.16     36.73 o 
  -2   9   1     2123.46     2163.73     86.17 o 
  -1   9   1     2040.25     2045.67     55.75 o 
   0   9   1     2327.09     2349.09     70.22 o 
   1   9   1       76.76       98.34     10.51 o 
   2   9   1     4363.16     4521.86    112.54 o 
   3   9   1     1608.85     1605.80     36.56 o 
   4   9   1     1558.08     1595.99     44.84 o 
   5   9   1      366.56      358.28     21.20 o 
   6   9   1        5.15        6.91      7.59 o 
   7   9   1       97.58      100.63     11.41 o 
   8   9   1     2265.09     2193.36     60.08 o 
   9   9   1      186.65      200.51     14.97 o 
  10   9   1      460.73      434.10     34.40 o 
  -2  10   1     1916.00     1854.43     76.62 o 
  -1  10   1     1958.98     2003.73     81.32 o 
   0  10   1      140.94      150.82     12.94 o 
   1  10   1       54.77       61.36      9.74 o 
   2  10   1      372.50      362.83     17.26 o 
   3  10   1      284.65      297.70     15.96 o 
   4  10   1      377.80      371.13     16.59 o 
   5  10   1       74.90       93.66     15.03 o 
   6  10   1       93.56       96.45     16.17 o 
   7  10   1       80.69      101.67     12.36 o 
   8  10   1     4215.79     3933.92    154.93 o 
   9  10   1     2412.36     2250.21     81.87 o 
   0  11   1       43.75       35.96     16.22 o 
   1  11   1       30.70       42.61      9.78 o 
   2  11   1      297.85      289.12     27.37 o 
   3  11   1     1781.70     1892.30     53.16 o 
   4  11   1        1.40       -4.45      7.58 o 
   5  11   1      619.16      574.53     31.94 o 
   6  11   1     2432.35     2421.69     94.53 o 
   7  11   1       22.35       17.50     13.11 o 
   8  11   1     2055.68     1889.06     78.81 o 
   2  12   1        2.97        4.42      8.47 o 
   3  12   1      306.91      322.17     17.40 o 
   4  12   1       51.32       54.28     15.85 o 
   5  12   1      520.53      523.86     33.53 o 
   6  12   1     4281.02     4017.43    145.15 o 
   7  12   1      478.45      414.98     29.51 o 
  -6 -11   2        5.05       -5.93     17.00 o 
  -5 -11   2       11.20       17.18     11.56 o 
  -4 -11   2       99.19       82.01     13.75 o 
  -2 -11   2       26.09        5.76     11.42 o 
  -1 -11   2      210.97      212.77     22.34 o 
  -8 -10   2      266.41      265.56     17.94 o 
  -7 -10   2     1327.25     1320.05     41.65 o 
  -6 -10   2     1938.16     2037.64     92.22 o 
  -5 -10   2     1564.38     1523.09     45.40 o 
  -4 -10   2      143.31      172.83     14.10 o 
  -3 -10   2      468.97      479.52     22.25 o 
  -2 -10   2     1286.92     1378.04     58.11 o 
  -1 -10   2      232.61      250.23     22.71 o 
   0 -10   2       30.98       24.99     14.71 o 
   1 -10   2     1755.91     1822.35     75.80 o 
  -8  -9   2        7.37        0.80      9.44 o 
  -7  -9   2     1151.93     1101.25     35.71 o 
  -6  -9   2     1522.21     1554.04     45.49 o 
  -5  -9   2     1335.33     1390.42     41.47 o 
  -4  -9   2      837.25      856.55     28.72 o 
  -3  -9   2        1.44        1.94      9.74 o 
  -2  -9   2     1331.46     1304.06     52.69 o 
  -1  -9   2      535.27      567.78     20.82 o 
   0  -9   2     2648.31     2699.76     83.61 o 
   1  -9   2     2042.83     2072.95     82.70 o 
   2  -9   2      466.93      482.69     31.52 o 
   3  -9   2       27.52       42.76     22.20 o 
  -9  -8   2     1437.60     1488.11     44.79 o 
  -8  -8   2      638.56      583.93     23.81 o 
  -7  -8   2        4.33        8.09      8.62 o 
  -6  -8   2      616.69      572.10     22.21 o 
  -5  -8   2      844.64      819.34     27.34 o 
  -4  -8   2       26.28       37.12      8.71 o 
  -3  -8   2     4218.63     4156.85     97.01 o 
  -2  -8   2       25.78       37.09      7.16 o 
  -1  -8   2     2005.23     1958.08     36.48 o 
   0  -8   2     6483.42     6704.02    188.05 o 
   1  -8   2     1419.66     1353.26     38.70 o 
   2  -8   2      382.30      364.14     16.38 o 
   3  -8   2      983.92     1140.26     68.65 o 
   4  -8   2      207.64      276.14     31.34 o 
  -9  -7   2      402.79      409.41     19.48 o 
  -8  -7   2       10.87       13.24      9.66 o 
  -7  -7   2        0.67       11.48     10.37 o 
  -6  -7   2      228.20      236.74     21.45 o 
  -5  -7   2      127.21      135.59     10.95 o 
  -4  -7   2     1593.80     1600.39     43.68 o 
  -3  -7   2    15138.01    14691.47    283.05 o 
  -2  -7   2       64.25       56.36      6.10 o 
  -1  -7   2       12.16       20.58      5.01 o 
   0  -7   2     2702.13     2605.94     59.48 o 
   1  -7   2     1325.63     1286.47     36.72 o 
   2  -7   2      289.08      268.86     13.84 o 
   3  -7   2     1766.31     1725.24     48.02 o 
   4  -7   2        3.71       -0.14      7.81 o 
   5  -7   2      251.69      278.19     29.70 o 
 -10  -6   2       66.30       68.23     10.95 o 
  -9  -6   2      657.83      620.69     23.25 o 
  -8  -6   2        1.15        5.49      7.40 o 
  -7  -6   2     1057.55     1048.07     31.60 o 
  -6  -6   2     1761.67     1711.83     46.13 o 
  -5  -6   2      472.87      490.53     17.92 o 
  -4  -6   2      942.77      902.87     31.39 o 
  -3  -6   2    17529.42    17693.14    339.01 o 
  -2  -6   2       67.63       58.29      5.56 o 
  -1  -6   2     3471.55     3299.37    145.04 o 
   0  -6   2      792.97      771.39     19.07 o 
   1  -6   2        8.54       30.16      7.34 o 
   2  -6   2     2987.11     2860.19     73.35 o 
   3  -6   2      242.57      238.88     13.01 o 
   4  -6   2        2.30        1.90     12.59 o 
   5  -6   2      143.82      156.42     14.87 o 
   6  -6   2       95.06      103.98     20.72 o 
 -10  -5   2       26.58       16.94      9.19 o 
  -9  -5   2      337.33      324.08     16.25 o 
  -8  -5   2        5.47        5.27      8.91 o 
  -7  -5   2     2196.65     2169.11     56.53 o 
  -6  -5   2     4035.85     4019.10     98.26 o 
  -5  -5   2     1648.32     1569.30     46.28 o 
  -4  -5   2     6317.62     6632.11    157.45 o 
  -3  -5   2     4215.91     4278.27     84.53 o 
  -2  -5   2       28.64       46.03      4.42 o 
  -1  -5   2      206.59      246.03     10.81 o 
   0  -5   2     4565.60     4662.59     92.03 o 
   1  -5   2      111.60      117.75     11.05 o 
   2  -5   2    11292.39    10969.43    211.66 o 
   3  -5   2      795.02      775.03     24.38 o 
   4  -5   2       25.86       16.69      7.76 o 
   5  -5   2     3793.99     3739.72     95.26 o 
   6  -5   2       31.98       42.93      9.64 o 
   7  -5   2      214.45      208.34     15.10 o 
 -10  -4   2      557.03      517.24     21.22 o 
  -9  -4   2      551.54      510.11     20.00 o 
  -8  -4   2      108.43       87.59      9.70 o 
  -7  -4   2       89.31       74.41      8.55 o 
  -6  -4   2     1028.04      980.97     28.04 o 
  -5  -4   2     2387.28     2393.47     59.77 o 
  -4  -4   2     6360.95     6436.80    152.31 o 
  -3  -4   2     1853.79     1834.41     48.54 o 
  -2  -4   2     2155.94     2039.17     41.34 o 
  -1  -4   2     7219.27     6833.93    132.40 o 
   0  -4   2    23498.00    24127.99    523.04 o 
   1  -4   2     1006.44     1067.20     32.19 o 
   2  -4   2       52.32       46.45      6.09 o 
   3  -4   2      809.11      772.93     22.73 o 
   4  -4   2      157.44      150.12     10.44 o 
   5  -4   2     2661.78     2604.82     67.78 o 
   6  -4   2        4.59       17.31     13.48 o 
   7  -4   2     2221.28     2259.17     61.50 o 
   8  -4   2        5.87        6.59      9.31 o 
 -10  -3   2      420.06      412.00     30.54 o 
  -9  -3   2      983.14      899.07     28.52 o 
  -8  -3   2        2.64       13.52      6.90 o 
  -7  -3   2     4988.73     4950.94    119.35 o 
  -6  -3   2     1729.95     1694.12     43.85 o 
  -5  -3   2     2558.21     2520.54     62.13 o 
  -4  -3   2      680.17      701.96     19.97 o 
  -3  -3   2    14813.95    15810.44    366.86 o 
  -2  -3   2     2127.74     2067.30     41.14 o 
  -1  -3   2     7066.20     6827.46    180.94 o 
   0  -3   2    17836.25    18017.76    376.23 o 
   1  -3   2      662.06      588.74     14.49 o 
   2  -3   2     3112.08     3091.71     61.31 o 
   3  -3   2      372.32      379.98     10.10 o 
   4  -3   2     7719.99     7711.82    149.35 o 
   5  -3   2        8.99       16.41      6.54 o 
   6  -3   2       89.10       95.83     16.29 o 
   7  -3   2     1979.76     2066.03     58.32 o 
   8  -3   2      212.46      208.53     14.26 o 
   9  -3   2      121.99      164.98     18.91 o 
 -10  -2   2      430.44      437.55     19.27 o 
  -9  -2   2      317.45      304.19     15.01 o 
  -8  -2   2      110.49      104.90     10.10 o 
  -7  -2   2     4613.36     4547.87    109.95 o 
  -6  -2   2     1064.50     1065.64     29.21 o 
  -5  -2   2     3367.26     3354.69     81.01 o 
  -4  -2   2      173.75      152.31      7.47 o 
  -3  -2   2    21687.68    22745.49    525.74 o 
  -2  -2   2      570.72      677.66     17.99 o 
  -1  -2   2     2470.55     2604.20     50.82 o 
   0  -2   2    10316.65    10270.59    196.53 o 
   1  -2   2      332.67      276.03      7.88 o 
   2  -2   2       41.55       40.39      5.30 o 
   3  -2   2      365.49      429.91     10.39 o 
   4  -2   2    13761.21    14060.66    333.91 o 
   5  -2   2      922.26      889.51     25.93 o 
   6  -2   2      767.62      729.53     22.96 o 
   7  -2   2       28.38       37.23      8.03 o 
   8  -2   2     3594.58     3611.40     91.89 o 
   9  -2   2      779.77      794.92     38.74 o 
  -9  -1   2     2737.05     2772.69     71.38 o 
  -8  -1   2      199.08      203.00     12.00 o 
  -7  -1   2      593.00      570.97     18.97 o 
  -6  -1   2       60.46       62.53      7.02 o 
  -5  -1   2     1568.25     1648.93     41.68 o 
  -4  -1   2     6454.74     6801.37    177.20 o 
  -3  -1   2     3628.57     3528.04     83.59 o 
  -2  -1   2     3066.44     3304.19    111.80 o 
  -1  -1   2    13010.27    13812.55    263.43 o 
   0  -1   2      785.76      704.95     15.56 o 
   1  -1   2     9208.18     9067.23    174.21 o 
   2  -1   2    29187.35    28097.49    663.46 o 
   3  -1   2     3018.91     2960.95     57.91 o 
   4  -1   2     4492.13     4168.34     81.16 o 
   5  -1   2       25.17       32.36      3.57 o 
   6  -1   2      177.21      199.31      7.63 o 
   7  -1   2      391.49      355.50     14.54 o 
   8  -1   2     5377.24     5585.58    137.24 o 
   9  -1   2     1530.74     1602.18     64.60 o 
  10  -1   2     1416.29     1509.07     63.32 o 
  -9   0   2      845.95      824.35     32.14 o 
  -8   0   2      251.85      236.62     12.79 o 
  -7   0   2      176.20      160.15      9.92 o 
  -6   0   2      879.42      866.32     33.65 o 
  -5   0   2       93.17      104.20      9.30 o 
  -4   0   2    30897.05    32928.21    626.38 o 
  -3   0   2      403.24      403.47     12.64 o 
  -2   0   2      701.77      708.38     14.84 o 
  -1   0   2     2799.06     2989.04     58.05 o 
   0   0   2     6057.38     6465.12    123.55 o 
   1   0   2    16426.17    17585.20    336.47 o 
   2   0   2    45735.54    43804.31    932.11 o 
   3   0   2      877.15      828.45     18.71 o 
   4   0   2     1255.87     1178.38     24.31 o 
   5   0   2     4909.16     4678.17     91.07 o 
   6   0   2      313.21      301.27      9.07 o 
   7   0   2     6231.63     6239.11    121.85 o 
   8   0   2      678.46      738.87     23.31 o 
   9   0   2      795.45      868.34     40.39 o 
  10   0   2      758.70      890.69     42.81 o 
  -9   1   2       79.27       82.51     10.19 o 
  -8   1   2        1.20        4.32      7.14 o 
  -7   1   2     2796.15     2890.43     72.16 o 
  -6   1   2       54.08       61.42      5.59 o 
  -5   1   2      605.64      633.25     15.26 o 
  -4   1   2    15575.56    15548.79    297.19 o 
  -3   1   2       42.27       65.64      3.85 o 
  -2   1   2     6301.45     6275.22    120.60 o 
  -1   1   2     7047.35     7377.14    141.03 o 
   0   1   2      293.14      207.21      5.61 o 
   1   1   2      542.46      533.28     14.40 o 
   2   1   2       34.85       39.47      3.46 o 
   3   1   2     1154.98     1159.21     23.64 o 
   4   1   2     8963.43     9095.72    174.32 o 
   5   1   2     2519.60     2547.87     50.55 o 
   6   1   2      279.55      270.04      8.28 o 
   7   1   2    14123.60    14488.91    307.65 o 
   8   1   2      249.15      241.41      9.06 o 
   9   1   2      457.81      462.45     26.82 o 
  10   1   2      264.16      279.56     22.75 o 
  -8   2   2       63.70       79.23      9.34 o 
  -7   2   2     5816.89     6140.40    147.08 o 
  -6   2   2     3476.45     3631.76     72.89 o 
  -5   2   2     3030.70     3030.10     60.88 o 
  -4   2   2     3157.06     3157.09     62.80 o 
  -3   2   2     1184.59     1206.96     25.91 o 
  -2   2   2      283.34      324.57     14.90 o 
  -1   2   2      117.45      146.60      4.46 o 
   0   2   2      827.72      892.36     22.82 o 
   1   2   2     9366.49    10370.47    242.37 o 
   2   2   2     2898.39     3018.23     61.36 o 
   3   2   2      379.07      422.01      9.74 o 
   4   2   2    32228.84    31984.38    609.88 o 
   5   2   2      518.33      439.16     10.74 o 
   6   2   2       85.02       79.80      5.19 o 
   7   2   2     6105.68     6405.12    124.78 o 
   8   2   2       10.70       14.37      5.98 o 
   9   2   2      420.38      412.12     16.81 o 
  10   2   2      609.43      671.57     35.36 o 
  11   2   2       80.79      110.88     18.46 o 
  -7   3   2     2227.86     2339.41     60.12 o 
  -6   3   2     3331.61     3349.45     68.02 o 
  -5   3   2     2497.35     2450.68     50.45 o 
  -4   3   2      288.50      317.71      9.86 o 
  -3   3   2       22.75       29.34      3.76 o 
  -2   3   2     7475.44     7542.21    145.48 o 
  -1   3   2     9365.31     9175.14    176.01 o 
   0   3   2      444.29      548.85     15.37 o 
   1   3   2     1055.28     1020.16     45.19 o 
   2   3   2     1455.81     1684.18     50.56 o 
   3   3   2     4696.51     5283.10    102.25 o 
   4   3   2    35612.80    36031.96    687.61 o 
   5   3   2     2157.29     2109.92     48.16 o 
   6   3   2     1094.93     1174.89     25.21 o 
   7   3   2      350.74      381.63     10.86 o 
   8   3   2     1927.14     1826.72    134.62 o 
   9   3   2     2419.15     2429.48     63.16 o 
  10   3   2      530.86      524.82     29.74 o 
  11   3   2      367.96      383.32     27.55 o 
  -6   4   2      528.22      530.13     15.44 o 
  -5   4   2      133.60      135.59      7.91 o 
  -4   4   2     4407.14     4303.36    124.92 o 
  -3   4   2      334.18      309.29      9.48 o 
  -2   4   2     3597.22     3413.95     67.70 o 
  -1   4   2     7523.95     7468.28    144.28 o 
   0   4   2     1507.13     1562.16     40.23 o 
   1   4   2    11481.07    11495.35    270.33 o 
   2   4   2     7569.20     8134.40    156.72 o 
   3   4   2     4522.87     4784.49     93.32 o 
   4   4   2     4035.67     4151.43     81.36 o 
   5   4   2      161.57      215.01      6.95 o 
   6   4   2      319.67      339.07      9.60 o 
   7   4   2      939.73      973.75     23.01 o 
   8   4   2      151.32      142.63     10.34 o 
   9   4   2     2911.11     2917.37     74.62 o 
  10   4   2     2595.48     2583.35     68.10 o 
  11   4   2     1346.51     1403.03     60.22 o 
  -6   5   2      532.23      572.12     21.30 o 
  -5   5   2      238.56      240.92     13.08 o 
  -4   5   2     8703.69     9305.84    398.26 o 
  -3   5   2      135.86      132.32      9.05 o 
  -2   5   2      194.23      218.48      8.98 o 
  -1   5   2      312.79      291.58      8.76 o 
   0   5   2     3564.23     3490.64    113.03 o 
   1   5   2       88.90       85.59      7.22 o 
   2   5   2     5321.61     6072.41    118.01 o 
   3   5   2     8685.72     9027.67    179.85 o 
   4   5   2      290.71      355.34     13.45 o 
   5   5   2     2172.83     2296.78     46.86 o 
   6   5   2     1261.85     1285.32     27.89 o 
   7   5   2    11334.25    10942.64    809.79 o 
   8   5   2       52.15       55.21      8.18 o 
   9   5   2      118.54      112.83     10.83 o 
  10   5   2      370.92      383.49     17.73 o 
  11   5   2      791.28      775.88     27.83 o 
  -6   6   2      427.22      402.51     28.51 o 
  -5   6   2      209.61      218.74     13.41 o 
  -4   6   2     3363.21     3465.92     87.61 o 
  -3   6   2       61.15       63.16      8.43 o 
  -2   6   2      548.97      510.67     18.13 o 
  -1   6   2     1033.91      960.61     22.07 o 
   0   6   2     7366.97     7368.64    143.35 o 
   1   6   2    10547.81    10379.44    228.57 o 
   2   6   2      147.75      125.96      6.35 o 
   3   6   2     7035.04     7350.56    143.15 o 
   4   6   2     2769.62     2984.55     60.33 o 
   5   6   2      382.46      347.61     10.38 o 
   6   6   2      208.43      228.79      9.81 o 
   7   6   2    10017.02    10281.46    243.24 o 
   8   6   2      148.78      141.70     11.03 o 
   9   6   2      203.44      190.76     15.08 o 
  10   6   2      851.66      920.27     40.62 o 
  11   6   2     1123.29     1123.75     37.49 o 
  -5   7   2     2847.78     2969.39    112.76 o 
  -4   7   2       64.01       59.13      9.28 o 
  -3   7   2      577.45      560.52     65.70 o 
  -2   7   2      375.43      353.14     31.16 o 
  -1   7   2       71.06       66.19      8.67 o 
   0   7   2     7460.54     7370.34    177.60 o 
   1   7   2     9205.18     9821.09    234.34 o 
   2   7   2      204.79      224.50     13.31 o 
   3   7   2     2422.23     2691.17     55.18 o 
   4   7   2    10723.31    11449.66    221.50 o 
   5   7   2      274.13      276.52     10.07 o 
   6   7   2     2126.25     2196.86     46.26 o 
   7   7   2      469.19      487.37     18.57 o 
   8   7   2        3.92       13.17      7.55 o 
   9   7   2       24.16       19.47      8.61 o 
  10   7   2      646.07      642.54     24.52 o 
  11   7   2     1146.14     1088.24     51.01 o 
  -4   8   2        5.42        7.40     14.21 o 
  -3   8   2      939.06      898.82     34.88 o 
  -2   8   2     5349.56     5217.19    261.13 o 
  -1   8   2     1011.94      937.55     29.69 o 
   0   8   2      623.08      606.61     21.98 o 
   1   8   2        0.13       -0.34      6.73 o 
   2   8   2     1022.53     1147.29     67.37 o 
   3   8   2     4051.40     4282.06     86.76 o 
   4   8   2     3386.01     3448.14     83.94 o 
   5   8   2       69.60       76.48     11.11 o 
   6   8   2     5326.56     5380.86    131.21 o 
   7   8   2      993.52     1007.59     31.27 o 
   8   8   2       92.23      107.35     11.19 o 
   9   8   2     1377.11     1392.78     41.69 o 
  10   8   2       36.09       56.94     10.93 o 
  11   8   2     1289.26     1218.51     39.47 o 
  -3   9   2       14.18       25.95     15.58 o 
  -2   9   2     1991.61     2064.11     58.59 o 
  -1   9   2        1.07        0.43      8.09 o 
   0   9   2       48.26       56.33      9.71 o 
   1   9   2     1322.40     1203.36     36.12 o 
   2   9   2      589.78      639.70     23.22 o 
   3   9   2    12383.05    12954.65    308.63 o 
   4   9   2      154.53      185.86     22.39 o 
   5   9   2      895.07      865.71     44.04 o 
   6   9   2     1234.01     1158.80     41.60 o 
   7   9   2       64.89       70.11     10.16 o 
   8   9   2        1.16       -3.30      7.81 o 
   9   9   2     2051.05     1951.54     55.42 o 
  10   9   2      143.29      160.78     14.36 o 
  -2  10   2      134.87      155.89     22.11 o 
  -1  10   2      257.30      252.11     15.73 o 
   0  10   2     1096.53     1113.31     35.07 o 
   1  10   2      973.62      952.28     31.03 o 
   2  10   2      371.32      321.65     16.73 o 
   3  10   2    11293.34    12048.81    288.24 o 
   4  10   2     1718.02     1748.08     49.51 o 
   5  10   2      197.32      191.70     12.75 o 
   6  10   2      132.93      142.91     17.45 o 
   7  10   2     1019.46      960.40     46.51 o 
   8  10   2        2.78       -2.33     11.56 o 
   9  10   2        3.52       -2.44      8.96 o 
  10  10   2      879.95      859.46     31.39 o 
   0  11   2     2561.09     2664.98     71.87 o 
   1  11   2     3912.88     4117.59    104.87 o 
   2  11   2       57.00       66.48     11.95 o 
   3  11   2     1968.63     2022.37     56.16 o 
   4  11   2       19.67       27.80     17.41 o 
   5  11   2        1.25        1.71      7.22 o 
   6  11   2        4.93       10.60     11.28 o 
   7  11   2      242.61      226.20     22.11 o 
   8  11   2      522.81      479.81     32.07 o 
   9  11   2      791.08      740.69     41.67 o 
   2  12   2      157.85      150.78     13.91 o 
   3  12   2      116.21      111.52     12.86 o 
   4  12   2      762.84      819.68     29.03 o 
   5  12   2      427.04      447.79     30.93 o 
   6  12   2     1256.47     1183.94     61.40 o 
   7  12   2      592.04      539.62     33.35 o 
  -7 -10   3     2245.89     2144.78     60.99 o 
  -6 -10   3      727.06      763.37     29.22 o 
  -5 -10   3        2.19       -0.65      9.04 o 
  -4 -10   3      202.72      215.99     17.77 o 
  -3 -10   3      188.45      227.12     14.53 o 
  -2 -10   3      122.08      129.39     16.13 o 
  -1 -10   3       40.82      108.97     28.51 o 
   0 -10   3     3129.01     4969.15    191.02 o 
   1 -10   3      255.87      433.62     42.26 o 
  -8  -9   3      231.50      212.32     16.59 o 
  -7  -9   3     1540.96     1529.08     45.85 o 
  -6  -9   3     1981.83     2028.36     57.03 o 
  -5  -9   3     1339.03     1336.35     40.68 o 
  -4  -9   3      102.26      111.47     12.56 o 
  -3  -9   3      840.86      875.38     64.35 o 
  -2  -9   3      331.70      374.83     27.07 o 
  -1  -9   3       57.37       68.22     23.51 o 
   0  -9   3     1614.47     1325.73     53.32 o 
   1  -9   3        4.82        2.51      7.66 o 
   2  -9   3      645.21      902.15     53.50 o 
   3  -9   3      416.69      475.66     39.93 o 
  -8  -8   3     4372.99     4366.59    110.65 o 
  -7  -8   3      127.34      122.50     13.30 o 
  -6  -8   3     1462.40     1472.81     43.20 o 
  -5  -8   3       40.24       70.99     25.59 o 
  -4  -8   3       28.17       23.88      8.75 o 
  -3  -8   3     3252.72     3421.50     86.73 o 
  -2  -8   3     2348.06     2388.75     71.55 o 
  -1  -8   3       28.86       25.37      5.86 o 
   0  -8   3       97.57      137.07     28.26 o 
   1  -8   3     3310.42     3422.98    332.29 o 
   2  -8   3     1051.08     1157.94    104.53 o 
   3  -8   3      451.80      464.11     33.15 o 
   4  -8   3       15.80       21.06     19.51 o 
  -9  -7   3      972.62      942.40     31.79 o 
  -8  -7   3     7384.33     7364.03    178.56 o 
  -7  -7   3       61.15       63.97     10.15 o 
  -6  -7   3       85.84       74.14      9.90 o 
  -5  -7   3      439.15      424.95     25.56 o 
  -4  -7   3      860.32      809.74     26.37 o 
  -3  -7   3       30.62       33.19      6.41 o 
  -2  -7   3       81.71       81.68      7.73 o 
  -1  -7   3        5.40       12.10      5.21 o 
   0  -7   3      189.84      187.22     18.17 o 
   1  -7   3     5537.20     5150.68    152.00 o 
   2  -7   3     2997.60     2871.72     75.90 o 
   3  -7   3     4411.19     4375.69    111.61 o 
   4  -7   3      105.33      113.94     12.60 o 
   5  -7   3      830.80      849.07     30.08 o 
  -9  -6   3       86.12      113.64     12.69 o 
  -8  -6   3     1825.75     1675.51     47.14 o 
  -7  -6   3      121.69      135.33     11.70 o 
  -6  -6   3       61.90       56.25      8.84 o 
  -5  -6   3     1203.26     1211.27     34.76 o 
  -4  -6   3      371.14      359.73     15.01 o 
  -3  -6   3     2255.75     2169.44     63.66 o 
  -2  -6   3     3954.79     3942.14     79.43 o 
  -1  -6   3       53.00       66.02      6.38 o 
   0  -6   3     7741.33     7483.75    207.38 o 
   1  -6   3     1413.87     1392.07     40.02 o 
   2  -6   3      791.67      720.62     42.10 o 
   3  -6   3     4271.34     4076.96    103.69 o 
   4  -6   3        2.02        1.53      8.49 o 
   5  -6   3      131.66      143.85     13.19 o 
   6  -6   3      508.52      483.78     23.64 o 
  -9  -5   3      735.61      730.74     25.88 o 
  -8  -5   3       83.90       94.81     10.51 o 
  -7  -5   3       90.98       87.91      9.85 o 
  -6  -5   3     3660.05     3620.31     89.63 o 
  -5  -5   3     1539.29     1469.71     39.78 o 
  -4  -5   3     2755.33     2613.65    126.85 o 
  -3  -5   3      835.36      827.56     19.31 o 
  -2  -5   3     3488.99     3282.50     65.83 o 
  -1  -5   3      128.88      119.20     11.87 o 
   0  -5   3    14085.57    14065.72    270.55 o 
   1  -5   3      199.64      199.25      8.13 o 
   2  -5   3      569.29      556.66     20.00 o 
   3  -5   3      533.27      496.70     19.25 o 
   4  -5   3      107.71      119.33     11.22 o 
   5  -5   3      714.96      689.51     24.53 o 
   6  -5   3       48.13       53.26     10.38 o 
   7  -5   3      300.86      346.18     23.53 o 
  -9  -4   3        7.48       14.01      9.64 o 
  -8  -4   3     1038.18      976.20     30.05 o 
  -7  -4   3        8.11       11.63      6.79 o 
  -6  -4   3     7130.97     7230.11    171.97 o 
  -5  -4   3     5048.19     5120.67    122.83 o 
  -4  -4   3     1364.59     1407.65     37.10 o 
  -3  -4   3     5680.37     5601.87    133.07 o 
  -2  -4   3        5.64       24.84      5.08 o 
  -1  -4   3     4677.05     4712.82     92.41 o 
   0  -4   3     6654.64     6825.73    138.16 o 
   1  -4   3     2459.98     2338.98     62.98 o 
   2  -4   3      102.57       80.48      7.47 o 
   3  -4   3      501.49      422.32     37.60 o 
   4  -4   3     2590.37     2484.96     64.66 o 
   5  -4   3     4108.48     4134.49    103.91 o 
   6  -4   3     3335.22     3394.29     87.42 o 
   7  -4   3      858.24      841.54     28.88 o 
   8  -4   3      208.04      224.17     15.59 o 
  -9  -3   3      631.46      580.67     21.86 o 
  -8  -3   3     6511.38     6404.53    154.14 o 
  -7  -3   3      296.46      256.03     12.74 o 
  -6  -3   3     1076.74     1110.69     31.00 o 
  -5  -3   3     1278.96     1138.87     57.66 o 
  -4  -3   3     1465.94     1378.46     35.84 o 
  -3  -3   3     4365.40     4380.90    104.19 o 
  -2  -3   3      519.45      544.88     12.56 o 
  -1  -3   3    11660.98    11548.90    221.31 o 
   0  -3   3       40.98       39.57      5.17 o 
   1  -3   3    11903.78    12205.62    234.21 o 
   2  -3   3      775.39      719.34     30.63 o 
   3  -3   3     1103.42      990.35     21.57 o 
   4  -3   3      491.26      484.86     17.12 o 
   5  -3   3     2251.52     2222.11     58.17 o 
   6  -3   3     2366.91     2471.54     64.85 o 
   7  -3   3     1495.11     1544.12     44.07 o 
   8  -3   3     1337.80     1392.96     41.39 o 
  -9  -2   3       94.30       95.73     11.05 o 
  -8  -2   3     2528.67     2482.99     88.68 o 
  -7  -2   3       21.82       39.27      7.15 o 
  -6  -2   3      906.98      866.06     25.08 o 
  -5  -2   3       35.98       43.20      5.94 o 
  -4  -2   3    11924.41    12739.00    296.49 o 
  -3  -2   3       63.70       69.20      7.77 o 
  -2  -2   3      392.11      301.11      7.55 o 
  -1  -2   3     7837.03     7535.41    144.63 o 
   0  -2   3      492.49      538.10     12.25 o 
   1  -2   3     8170.36     8053.85    154.79 o 
   2  -2   3     3047.26     3055.51    103.46 o 
   3  -2   3     6568.39     6291.19    151.45 o 
   4  -2   3      493.84      487.32     12.02 o 
   5  -2   3     1313.76     1352.62     38.22 o 
   6  -2   3      268.84      246.27     12.43 o 
   7  -2   3      767.37      791.02     25.50 o 
   8  -2   3      387.11      441.51     18.68 o 
   9  -2   3      487.99      518.42     21.32 o 
  -9  -1   3     1466.12     1434.68     41.11 o 
  -8  -1   3      239.99      227.38     12.65 o 
  -7  -1   3        8.04       14.80      6.34 o 
  -6  -1   3      269.52      258.40     11.45 o 
  -5  -1   3      246.72      239.80     10.29 o 
  -4  -1   3    13607.60    14182.25    357.17 o 
  -3  -1   3     6916.99     7131.61    166.89 o 
  -2  -1   3     6063.77     6228.20    119.65 o 
  -1  -1   3     1010.67      975.32     20.78 o 
   0  -1   3    13473.02    13454.83    256.75 o 
   1  -1   3     4617.40     4685.20    154.34 o 
   2  -1   3     2169.04     2097.05     51.98 o 
   3  -1   3       39.22       62.44      5.39 o 
   4  -1   3      508.34      436.47     10.66 o 
   5  -1   3     4415.66     4391.11     86.03 o 
   6  -1   3     3570.05     3546.50     88.06 o 
   7  -1   3     2042.93     1955.60     51.56 o 
   8  -1   3      222.94      225.09     12.93 o 
   9  -1   3     2873.92     2966.29     77.06 o 
  10  -1   3      118.28      134.28     19.10 o 
  -9   0   3     2545.65     2575.72     67.28 o 
  -8   0   3       81.30      104.59     10.47 o 
  -7   0   3      366.74      351.71     14.44 o 
  -6   0   3     3882.20     2215.54     78.45 o 
  -5   0   3      214.81      210.53     14.23 o 
  -4   0   3     6415.95     6213.13    149.72 o 
  -3   0   3       85.17       72.51      4.11 o 
  -2   0   3     4183.61     4348.44     84.02 o 
  -1   0   3    10505.05    11241.42    214.32 o 
   0   0   3    43184.41    43132.26   1502.86 o 
   1   0   3    23118.08    24067.03    458.96 o 
   2   0   3    18190.18    18714.24    441.11 o 
   3   0   3     2023.56     1818.19    106.83 o 
   4   0   3      254.87      230.73      8.34 o 
   5   0   3        7.52       18.86      3.15 o 
   6   0   3      251.38      271.80      8.70 o 
   7   0   3     2803.30     2824.19     71.30 o 
   8   0   3        1.49        4.21      6.54 o 
   9   0   3     3296.37     3468.81    125.60 o 
  10   0   3        0.59        4.34     13.57 o 
  -9   1   3      135.11      140.22     12.04 o 
  -8   1   3        0.10       -1.07      7.02 o 
  -7   1   3      199.03      197.58     47.33 o 
  -6   1   3     3757.57     3472.01    313.30 o 
  -5   1   3        0.80       14.78      4.01 o 
  -4   1   3      100.80      117.00      5.73 o 
  -3   1   3     5751.99     5405.17    162.82 o 
  -2   1   3       26.27       27.81      2.85 o 
  -1   1   3    21535.50    21690.24    413.54 o 
   0   1   3       52.85       37.00      2.20 o 
   1   1   3     2382.87     2127.48     42.22 o 
   2   1   3     7719.90     7801.22    149.41 o 
   3   1   3     5729.89     5566.64    133.17 o 
   4   1   3       23.37       14.02      4.93 o 
   5   1   3     2247.19     2223.97     44.80 o 
   6   1   3      325.13      310.75      9.64 o 
   7   1   3      739.34      706.87     17.25 o 
   8   1   3     6004.10     6202.87    150.55 o 
   9   1   3      351.83      368.98     23.76 o 
  10   1   3      265.19      269.10     22.57 o 
  -8   2   3       82.89      107.43     10.57 o 
  -7   2   3      357.38      389.23     15.97 o 
  -6   2   3      415.11      430.70     15.60 o 
  -5   2   3     1677.26     1686.82     35.76 o 
  -4   2   3     1780.53     1708.22     35.55 o 
  -3   2   3     3596.92     3610.32     71.18 o 
  -2   2   3        6.23        2.37      2.39 o 
  -1   2   3    34653.82    34679.07    661.02 o 
   0   2   3     2595.68     2590.28     50.51 o 
   1   2   3     7070.50     7203.26    137.84 o 
   2   2   3     1068.46     1252.74     25.42 o 
   3   2   3       14.35       38.33      7.99 o 
   4   2   3     1097.10     1173.97     24.70 o 
   5   2   3      695.88      620.92     14.56 o 
   6   2   3      142.11      142.42      6.19 o 
   7   2   3       88.20       89.29      6.02 o 
   8   2   3    10190.54    10804.59    209.09 o 
   9   2   3        0.34       -4.98     10.19 o 
  10   2   3     1442.64     1504.46     62.14 o 
  11   2   3      221.04      229.58     22.30 o 
  -8   3   3       20.09       37.19     12.24 o 
  -7   3   3     1841.96     1709.55     65.20 o 
  -6   3   3     1979.68     2017.52     60.60 o 
  -5   3   3     1998.84     2031.30     42.75 o 
  -4   3   3    13165.23    12663.12    399.88 o 
  -3   3   3      826.28      781.31     18.01 o 
  -2   3   3       24.56       36.39      4.14 o 
  -1   3   3    13753.65    13590.54    259.53 o 
   0   3   3        2.34       32.90      4.25 o 
   1   3   3     1355.72     1332.37     33.42 o 
   2   3   3     5504.69     5834.67    215.57 o 
   3   3   3      433.03      414.32     10.22 o 
   4   3   3     1711.35     1665.32     36.41 o 
   5   3   3    20335.49    21013.55    401.18 o 
   6   3   3     9852.06    10334.32    203.68 o 
   7   3   3     3379.45     3534.98     70.72 o 
   8   3   3     7237.27     7772.47    151.53 o 
   9   3   3       83.52       85.60      9.59 o 
  10   3   3     1180.83     1229.14     53.27 o 
  11   3   3       69.60      100.83     17.73 o 
  -7   4   3       39.50       48.93     12.52 o 
  -6   4   3       93.12       94.13      9.82 o 
  -5   4   3     1451.64     1511.74     41.70 o 
  -4   4   3     9296.21     9335.83    180.93 o 
  -3   4   3     1450.20     1485.87     31.80 o 
  -2   4   3      206.39      164.66      9.63 o 
  -1   4   3      186.36      190.44     12.93 o 
   0   4   3     8954.99     9507.59    223.93 o 
   1   4   3     2071.32     1983.90     49.49 o 
   2   4   3     1684.11     1446.23     58.48 o 
   3   4   3     1654.80     1550.87     32.20 o 
   4   4   3     2463.85     2634.98     52.92 o 
   5   4   3    12130.38    12556.28    241.20 o 
   6   4   3    10018.08    10397.14    200.46 o 
   7   4   3     3810.91     3728.02    176.92 o 
   8   4   3      135.95      143.28     22.27 o 
   9   4   3      195.66      192.20     12.50 o 
  10   4   3        5.98       14.55     11.70 o 
  11   4   3      609.37      653.57     36.23 o 
  -6   5   3     1101.71     1173.82     35.33 o 
  -5   5   3     2805.63     2820.44     72.89 o 
  -4   5   3        7.40       10.01      6.73 o 
  -3   5   3        5.58       52.27     22.39 o 
  -2   5   3     1744.63     1682.38     35.54 o 
  -1   5   3      326.64      301.60     22.87 o 
   0   5   3     3581.85     3457.05    116.32 o 
   1   5   3     2928.91     2690.80     66.88 o 
   2   5   3    12726.45    13163.56    309.95 o 
   3   5   3     9235.71     9515.31    239.61 o 
   4   5   3     1582.08     1617.95     33.99 o 
   5   5   3       30.35       51.69      4.57 o 
   6   5   3     3892.92     3931.09     78.32 o 
   7   5   3     1875.00     1994.56     41.97 o 
   8   5   3      844.69      877.08     27.49 o 
   9   5   3      124.42      132.86     11.13 o 
  10   5   3      655.50      650.11     24.13 o 
  11   5   3     4014.96     4061.74    147.80 o 
  -6   6   3      331.80      386.11     27.60 o 
  -5   6   3     2797.21     2868.18     75.00 o 
  -4   6   3      593.01      585.24     25.59 o 
  -3   6   3     5491.91     5445.93    133.26 o 
  -2   6   3        2.91        1.66      6.09 o 
  -1   6   3     5865.12     5946.39    144.31 o 
   0   6   3       68.19       73.58      8.23 o 
   1   6   3      399.71      369.55     14.44 o 
   2   6   3      777.17      736.76     30.11 o 
   3   6   3     5085.22     5130.83     87.32 o 
   4   6   3     3377.98     3666.36     73.33 o 
   5   6   3     1796.91     1819.37     38.46 o 
   6   6   3     3115.28     3271.58     66.28 o 
   7   6   3       42.70       46.70      5.27 o 
   8   6   3     9917.42    10516.68    249.67 o 
   9   6   3      393.39      405.34     17.94 o 
  10   6   3       95.85      123.92     12.34 o 
  11   6   3      795.92      784.63     28.65 o 
  -5   7   3     2484.01     2523.89     97.95 o 
  -4   7   3        2.08        6.21      8.23 o 
  -3   7   3     1029.28      989.96     31.16 o 
  -2   7   3      730.91      648.08     22.78 o 
  -1   7   3     7520.52     7219.59    247.51 o 
   0   7   3       69.18       75.14      9.15 o 
   1   7   3     1139.92     1019.10     66.52 o 
   2   7   3     2832.34     2856.67     72.72 o 
   3   7   3     2272.10     2308.85     47.83 o 
   4   7   3      383.20      433.03     12.47 o 
   5   7   3      885.91      806.04     59.43 o 
   6   7   3     5628.28     5790.11    114.57 o 
   7   7   3        6.64       13.37      7.03 o 
   8   7   3    12301.83    12450.86    294.69 o 
   9   7   3      448.11      453.48     19.47 o 
  10   7   3     1198.38     1179.24     37.33 o 
  11   7   3       12.18       22.87      9.64 o 
  -4   8   3     1491.82     1523.19     65.65 o 
  -3   8   3       38.95       37.34     19.65 o 
  -2   8   3     1769.76     1728.18     54.03 o 
  -1   8   3       30.93       22.17     10.44 o 
   0   8   3       83.63      119.36     11.72 o 
   1   8   3        9.82       15.05      7.63 o 
   2   8   3     4565.91     4517.40    253.25 o 
   3   8   3      263.33      271.12     31.18 o 
   4   8   3     1633.83     1704.64     46.45 o 
   5   8   3     1942.82     2021.93     43.44 o 
   6   8   3     5133.08     5431.25    108.28 o 
   7   8   3     3138.14     3079.08     79.16 o 
   8   8   3     1588.60     1546.62     44.51 o 
   9   8   3      459.98      445.08     19.67 o 
  10   8   3       62.74       55.15     10.79 o 
  11   8   3       17.60       22.04     10.19 o 
  -3   9   3       12.11        7.74     12.50 o 
  -2   9   3     3133.82     3125.77     82.02 o 
  -1   9   3     1942.31     1952.19     54.42 o 
   0   9   3      461.10      480.81     23.03 o 
   1   9   3      296.21      288.29     15.64 o 
   2   9   3      119.13      142.59     16.17 o 
   3   9   3      977.77     1070.93     33.79 o 
   4   9   3      459.86      450.49     19.04 o 
   5   9   3      660.04      694.34     23.95 o 
   6   9   3      970.83     1076.98     56.04 o 
   7   9   3     5881.21     5998.52    146.99 o 
   8   9   3      239.72      230.44     14.99 o 
   9   9   3      994.70      981.16     32.77 o 
  10   9   3     1283.07     1296.15     80.96 o 
  -2  10   3      975.64     1033.10     34.45 o 
  -1  10   3      469.97      427.52     20.20 o 
   0  10   3      277.82      252.06     18.14 o 
   1  10   3      845.82      890.26     30.32 o 
   2  10   3       53.42       62.14     10.44 o 
   3  10   3     1089.95     1099.49     34.81 o 
   4  10   3     4692.67     4939.44    123.89 o 
   5  10   3     2287.09     2291.22     50.85 o 
   6  10   3     2096.52     1985.87     78.86 o 
   7  10   3      895.84      823.57     42.67 o 
   8  10   3      340.00      281.48     24.49 o 
   9  10   3      781.83      740.33     41.16 o 
  10  10   3     1633.68     1639.12     49.30 o 
   0  11   3       22.66       29.57     10.47 o 
   1  11   3      114.55      126.97     13.61 o 
   2  11   3     1193.72     1158.06     36.66 o 
   3  11   3      228.80      202.73     15.18 o 
   4  11   3     2956.19     2898.66     77.10 o 
   5  11   3     2251.49     2311.40     95.90 o 
   6  11   3     2424.78     2309.98     88.95 o 
   7  11   3       34.83       32.80     13.57 o 
   8  11   3     2085.94     2040.33     84.02 o 
   9  11   3        4.44        9.46     13.66 o 
   2  12   3     4528.20     4597.36    117.03 o 
   3  12   3      552.68      528.06     28.99 o 
   4  12   3        0.66       -2.04      8.93 o 
   5  12   3      262.79      257.52     15.87 o 
   6  12   3     1160.81     1055.25     51.08 o 
   7  12   3        0.62       15.81     12.43 o 
   8  12   3      524.47      486.67     32.21 o 
  -5 -10   4      728.83      786.71     29.90 o 
  -4 -10   4      352.37      371.85     18.96 o 
  -3 -10   4     3586.88     4281.32    156.21 o 
  -2 -10   4      912.74      891.92     40.66 o 
  -1 -10   4      100.90      132.59     14.28 o 
   0 -10   4        4.64       18.28     25.45 o 
  -7  -9   4        4.69       10.15     10.18 o 
  -6  -9   4     1257.68     1217.15     39.02 o 
  -5  -9   4       84.24       97.27     32.21 o 
  -4  -9   4      495.65      500.93     22.15 o 
  -3  -9   4     2274.96     2465.72     66.14 o 
  -2  -9   4      195.24      196.96     18.73 o 
  -1  -9   4      167.98      164.18     15.11 o 
   0  -9   4      456.18      468.23     22.12 o 
   1  -9   4     1918.99     2021.12    272.83 o 
   2  -9   4      507.20      546.40     79.02 o 
  -8  -8   4     1042.80     1000.08     33.97 o 
  -7  -8   4       35.13       45.54     11.24 o 
  -6  -8   4     1106.81     1068.60     34.66 o 
  -5  -8   4      496.50      486.42     26.64 o 
  -4  -8   4     2462.71     2492.97     75.07 o 
  -3  -8   4     2612.41     2641.73     56.56 o 
  -2  -8   4     1062.44     1056.80     31.76 o 
  -1  -8   4     2324.12     2317.55    135.74 o 
   0  -8   4      361.52      345.33     21.11 o 
   1  -8   4     1737.40     1567.25     46.28 o 
   2  -8   4      134.17      129.35     12.89 o 
   3  -8   4       16.91       15.03     12.93 o 
   4  -8   4        5.18       27.77     10.12 o 
  -8  -7   4       93.76       99.61     12.64 o 
  -7  -7   4     2131.44     2036.83     56.09 o 
  -6  -7   4      712.94      667.05     33.33 o 
  -5  -7   4      328.25      312.44     44.66 o 
  -4  -7   4      653.08      621.73     22.68 o 
  -3  -7   4     3748.59     3755.19     76.73 o 
  -2  -7   4     1745.12     1726.93     38.66 o 
  -1  -7   4     3724.83     3596.29     94.06 o 
   0  -7   4       34.42       25.90      8.72 o 
   1  -7   4       18.42       15.39      8.03 o 
   2  -7   4      331.63      323.83     17.03 o 
   3  -7   4       62.61       59.89     10.90 o 
   4  -7   4     1386.90     1443.02     45.55 o 
   5  -7   4     1393.52     1385.89     77.10 o 
  -9  -6   4      251.58      232.43     15.77 o 
  -8  -6   4      177.42      138.65     13.16 o 
  -7  -6   4     5572.68     5485.01    134.32 o 
  -6  -6   4      806.02      825.48     27.03 o 
  -5  -6   4     5394.37     5382.96    130.96 o 
  -4  -6   4        3.52       30.42     11.28 o 
  -3  -6   4      764.95      750.02     19.82 o 
  -2  -6   4      206.12      203.34      9.18 o 
  -1  -6   4      960.21      973.79     26.32 o 
   0  -6   4       49.64       56.34      5.63 o 
   1  -6   4       31.96       37.84      8.31 o 
   2  -6   4       28.81       38.42      8.55 o 
   3  -6   4      313.53      281.89     28.35 o 
   4  -6   4     9063.74     9186.42    224.64 o 
   5  -6   4      167.38      134.18     13.70 o 
   6  -6   4       16.70       15.29     10.31 o 
  -9  -5   4      495.53      461.04     20.45 o 
  -8  -5   4     1264.37     1186.60     35.87 o 
  -7  -5   4     1612.04     1610.19     44.72 o 
  -6  -5   4      193.87      192.03     19.49 o 
  -5  -5   4     2096.19     2118.28     55.23 o 
  -4  -5   4      138.13      154.59     10.27 o 
  -3  -5   4      182.81      159.70     10.06 o 
  -2  -5   4     2532.67     2517.81     51.58 o 
  -1  -5   4        1.02       16.51      4.46 o 
   0  -5   4      605.36      597.57     15.80 o 
   1  -5   4     9940.89    10136.64    244.18 o 
   2  -5   4      810.13      789.12     29.74 o 
   3  -5   4      130.66      137.48     11.46 o 
   4  -5   4     5768.04     6000.80    148.99 o 
   5  -5   4      448.82      416.56     19.06 o 
   6  -5   4       81.43       80.89     11.76 o 
   7  -5   4      328.62      366.63     19.55 o 
  -9  -4   4      455.05      415.53     18.76 o 
  -8  -4   4     3208.52     3104.78     79.24 o 
  -7  -4   4       99.46      117.35     10.62 o 
  -6  -4   4        2.72       21.94      9.73 o 
  -5  -4   4     1162.70     1117.47     31.63 o 
  -4  -4   4     2229.39     1953.28    120.30 o 
  -3  -4   4      550.28      525.17     17.29 o 
  -2  -4   4      106.09      106.03      5.50 o 
  -1  -4   4       50.85       52.91      5.32 o 
   0  -4   4     1933.57     1910.68     39.74 o 
   1  -4   4    22309.63    22640.81    432.83 o 
   2  -4   4     1705.94     1641.91     44.61 o 
   3  -4   4     2030.04     1994.45     53.46 o 
   4  -4   4      989.38      949.19     29.42 o 
   5  -4   4      716.34      706.40     24.66 o 
   6  -4   4      715.04      705.30     25.30 o 
   7  -4   4      192.82      221.94     17.66 o 
   8  -4   4        0.64       15.00     10.36 o 
  -9  -3   4     1003.32      997.21     31.76 o 
  -8  -3   4     1317.02     1235.07     35.97 o 
  -7  -3   4     1367.04     1401.13     38.83 o 
  -6  -3   4      123.61      139.27     10.12 o 
  -5  -3   4     2466.99     2450.22     61.48 o 
  -4  -3   4     8722.64     9212.19    216.32 o 
  -3  -3   4     2663.22     2846.34     77.40 o 
  -2  -3   4     2931.80     2842.90     56.44 o 
  -1  -3   4     4684.16     4710.10     91.83 o 
   0  -3   4     2296.55     2281.91     46.05 o 
   1  -3   4     7921.40     8138.26    157.15 o 
   2  -3   4     1127.03     1144.25     39.59 o 
   3  -3   4     2192.35     2106.68     54.88 o 
   4  -3   4     1417.16     1421.81     46.76 o 
   5  -3   4      338.16      361.73     15.62 o 
   6  -3   4     4557.82     4557.84    114.01 o 
   7  -3   4     2314.31     2437.00     65.19 o 
   8  -3   4        0.49        6.74      9.20 o 
  -9  -2   4     2142.94     2178.48     58.46 o 
  -8  -2   4      130.16      131.52     11.10 o 
  -7  -2   4     4451.81     4408.66    107.58 o 
  -6  -2   4       77.14       84.93     14.46 o 
  -5  -2   4      213.71      221.38     24.17 o 
  -4  -2   4     1813.85     1878.04     69.79 o 
  -3  -2   4      263.54      279.58     11.70 o 
  -2  -2   4     3008.56     3083.89     60.59 o 
  -1  -2   4     2450.13     2358.26     46.83 o 
   0  -2   4    15632.70    15563.15    296.82 o 
   1  -2   4      151.96      150.90      5.30 o 
   2  -2   4      678.81      695.80     20.77 o 
   3  -2   4       46.93       87.19      7.54 o 
   4  -2   4    11074.37    11286.49    269.62 o 
   5  -2   4      127.42      131.45     13.41 o 
   6  -2   4     2262.74     2253.31     59.05 o 
   7  -2   4     2132.70     2164.44     57.78 o 
   8  -2   4       15.32       26.51      8.95 o 
   9  -2   4      808.02      846.79     29.15 o 
  -9  -1   4     1708.79     1710.40     75.07 o 
  -8  -1   4       76.29       89.91     10.13 o 
  -7  -1   4     4756.49     4668.26    113.45 o 
  -6  -1   4      155.82      160.98      9.95 o 
  -5  -1   4     4168.79     4208.88    110.18 o 
  -4  -1   4      123.02      125.09     12.29 o 
  -3  -1   4     2638.41     2548.40     50.48 o 
  -2  -1   4     5315.96     5505.89    106.22 o 
  -1  -1   4       57.69       78.03      3.65 o 
   0  -1   4     5739.18     5528.35    106.63 o 
   1  -1   4        3.87       40.29     27.62 o 
   2  -1   4       44.79       72.65      5.78 o 
   3  -1   4     2008.98     1930.70     49.01 o 
   4  -1   4    25506.98    26035.46    614.77 o 
   5  -1   4       12.07       24.23      5.71 o 
   6  -1   4      494.78      487.39     17.25 o 
   7  -1   4      256.61      253.64     12.86 o 
   8  -1   4      522.94      525.21     19.85 o 
   9  -1   4       18.08       15.37      8.68 o 
  10  -1   4        2.52       -0.37     13.07 o 
  -8   0   4     1413.63     1415.12     39.99 o 
  -7   0   4     1534.02     1483.89     40.30 o 
  -6   0   4      324.25      350.20     19.74 o 
  -5   0   4      236.73      214.69     18.07 o 
  -4   0   4      358.52      321.47      9.93 o 
  -3   0   4     6502.09     6570.50    126.84 o 
  -2   0   4    14929.04    15865.36    302.29 o 
  -1   0   4      894.60      954.64     19.85 o 
   0   0   4     1301.69     1350.52     27.21 o 
   1   0   4    16254.19    17200.33    460.05 o 
   2   0   4      575.61      588.04     14.88 o 
   3   0   4      630.29      592.64     22.71 o 
   4   0   4    19050.77    20073.78    474.37 o 
   5   0   4      668.32      668.81     15.83 o 
   6   0   4      909.35      867.22     25.11 o 
   7   0   4      179.59      153.28      9.92 o 
   8   0   4     2341.04     2283.95     59.66 o 
   9   0   4     1473.05     1418.07     40.55 o 
  10   0   4      391.47      432.39     28.74 o 
  -8   1   4     3290.47     3293.38     93.02 o 
  -7   1   4      538.28      454.88     76.92 o 
  -6   1   4     2857.65     2889.04     71.85 o 
  -5   1   4     2623.25     2549.41     63.07 o 
  -4   1   4      330.03      303.53      9.40 o 
  -3   1   4      638.87      657.59     15.24 o 
  -2   1   4     3647.54     3839.94     74.74 o 
  -1   1   4      902.59      806.50     17.05 o 
   0   1   4     1779.62     1816.97     35.91 o 
   1   1   4    10138.52    10404.67    198.80 o 
   2   1   4      785.86      818.95     21.53 o 
   3   1   4    17791.01    18476.61    352.07 o 
   4   1   4      345.50      366.96     10.00 o 
   5   1   4       71.12       61.06      4.63 o 
   6   1   4     2149.88     1981.96     76.62 o 
   7   1   4       19.93       27.92      6.04 o 
   8   1   4     1090.11     1093.70     31.39 o 
   9   1   4     1243.79     1259.06     36.17 o 
  10   1   4      192.19      174.39     19.97 o 
  -8   2   4      195.82      205.96     19.55 o 
  -7   2   4      234.77      257.84     15.40 o 
  -6   2   4     1334.78     1359.17     36.91 o 
  -5   2   4     1850.53     1785.34     37.74 o 
  -4   2   4     1326.88     1298.11     28.15 o 
  -3   2   4      481.42      492.75     14.16 o 
  -2   2   4       13.80       23.09      3.40 o 
  -1   2   4       93.69       88.47      4.98 o 
   0   2   4    32528.59    31280.92    729.92 o 
   1   2   4      217.49      212.46      5.78 o 
   2   2   4      259.45      264.82      6.87 o 
   3   2   4    13268.26    13652.89    260.87 o 
   4   2   4      996.74      956.90     55.74 o 
   5   2   4     1060.21     1012.56     22.53 o 
   6   2   4     6377.95     6262.86    122.42 o 
   7   2   4     1508.72     1402.43     30.75 o 
   8   2   4       24.12       25.05      6.42 o 
   9   2   4      389.43      373.69     15.21 o 
  10   2   4        5.30       10.69     12.88 o 
  11   2   4     1184.73     1149.46     52.77 o 
  -7   3   4      628.33      658.41     32.39 o 
  -6   3   4      327.50      303.60     19.65 o 
  -5   3   4       76.38       87.20      9.35 o 
  -4   3   4      479.16      483.62     13.31 o 
  -3   3   4      423.74      435.47     13.05 o 
  -2   3   4      219.22      209.49      6.79 o 
  -1   3   4       33.17       44.47      3.28 o 
   0   3   4    45410.04    42470.69    991.65 o 
   1   3   4     4535.77     4319.64    102.62 o 
   2   3   4     1791.95     1885.50     37.84 o 
   3   3   4      255.23      238.07      6.89 o 
   4   3   4     3170.92     3039.52     75.80 o 
   5   3   4      403.01      401.25     10.97 o 
   6   3   4     1274.18     1295.18     28.35 o 
   7   3   4       24.99       30.71      4.73 o 
   8   3   4      185.98      191.46      8.60 o 
   9   3   4     2236.43     2290.70     86.08 o 
  10   3   4      183.65      201.30     20.10 o 
  11   3   4     5415.29     5523.12    196.14 o 
  -7   4   4      154.50      153.01     17.50 o 
  -6   4   4      414.32      453.77     25.49 o 
  -5   4   4      534.71      547.64     27.41 o 
  -4   4   4        7.35       14.99      6.49 o 
  -3   4   4     7057.71     7185.35    139.96 o 
  -2   4   4     6521.81     6533.76    127.05 o 
  -1   4   4     2285.14     2338.00     58.42 o 
   0   4   4    13525.83    13557.01    532.20 o 
   1   4   4      440.24      407.40     12.94 o 
   2   4   4       71.43       69.76     13.73 o 
   3   4   4      163.01      143.45      8.44 o 
   4   4   4     1199.50     1149.87     25.22 o 
   5   4   4     3486.25     3551.91     90.22 o 
   6   4   4     1742.05     1616.68     34.58 o 
   7   4   4      899.57      849.26     20.42 o 
   8   4   4     3225.98     3373.01     68.82 o 
   9   4   4      360.87      385.46     26.54 o 
  10   4   4       13.49       13.48     12.88 o 
  11   4   4     3655.10     3864.83    141.40 o 
  -6   5   4      119.44      138.71     16.81 o 
  -5   5   4       95.11      109.75     11.97 o 
  -4   5   4       14.43       25.91      7.57 o 
  -3   5   4     2640.15     2530.51     72.14 o 
  -2   5   4    10145.05     9441.45    718.88 o 
  -1   5   4     6008.49     6054.64    145.57 o 
   0   5   4       82.88       64.27      6.88 o 
   1   5   4       79.73       87.89      6.75 o 
   2   5   4      458.60      441.57     14.77 o 
   3   5   4    11672.64    11370.96    231.21 o 
   4   5   4       60.41       87.24      5.96 o 
   5   5   4     2260.72     2360.63     48.72 o 
   6   5   4     1297.11     1332.40     29.45 o 
   7   5   4     2115.04     2137.05     45.12 o 
   8   5   4     7030.75     7520.67    147.72 o 
   9   5   4     2579.88     2693.56     74.04 o 
  10   5   4      773.38      772.95     31.14 o 
  11   5   4      388.87      437.32     29.47 o 
  -6   6   4     1261.23     1320.15     55.92 o 
  -5   6   4     1611.86     1700.30     48.42 o 
  -4   6   4      690.77      641.61     23.18 o 
  -3   6   4      182.83      168.97     12.08 o 
  -2   6   4     1068.09     1088.04     37.28 o 
  -1   6   4     1449.76     1331.18     37.70 o 
   0   6   4     1724.26     1752.15     46.66 o 
   1   6   4       20.71       35.08      6.13 o 
   2   6   4     3980.84     4137.57    101.60 o 
   3   6   4    25804.71    26851.13    628.34 o 
   4   6   4      512.40      463.58     12.42 o 
   5   6   4      221.27      235.31      9.60 o 
   6   6   4      751.32      771.02     19.05 o 
   7   6   4     1750.95     1807.16     39.15 o 
   8   6   4      741.19      738.33     25.17 o 
   9   6   4       58.99       73.70     10.03 o 
  10   6   4     1820.26     1911.17     54.32 o 
  11   6   4      129.36      135.10     19.65 o 
  -5   7   4      531.50      559.71     23.22 o 
  -4   7   4     1259.54     1256.76     67.85 o 
  -3   7   4     2054.11     1978.81     54.42 o 
  -2   7   4      356.32      321.80     15.89 o 
  -1   7   4       30.98       43.31      8.57 o 
   0   7   4    11824.76    11908.90    283.64 o 
   1   7   4     2763.89     2657.10     68.46 o 
   2   7   4      537.19      519.21     18.93 o 
   3   7   4     5738.99     6243.54    151.14 o 
   4   7   4     1052.16     1108.38     32.05 o 
   5   7   4     1212.09     1138.74     33.46 o 
   6   7   4     3905.10     3990.52     80.67 o 
   7   7   4     3172.87     3285.77     67.66 o 
   8   7   4      293.24      313.74     19.30 o 
   9   7   4     1507.36     1514.05     44.56 o 
  10   7   4      915.48      893.69     30.96 o 
  11   7   4     1231.68     1251.50     40.43 o 
  -4   8   4      215.41      191.93     14.85 o 
  -3   8   4       30.19       41.21     15.99 o 
  -2   8   4      818.71      760.93     26.74 o 
  -1   8   4      189.09      170.81     13.21 o 
   0   8   4     9589.24     9730.83    234.19 o 
   1   8   4     1772.19     1734.01     48.65 o 
   2   8   4     1843.49     1890.89     51.61 o 
   3   8   4      164.87      160.84     11.46 o 
   4   8   4      124.58      122.29     10.32 o 
   5   8   4     3575.80     3720.03     93.34 o 
   6   8   4      651.55      589.44     16.40 o 
   7   8   4     3112.82     3264.30     67.57 o 
   8   8   4      438.47      407.79     18.53 o 
   9   8   4      671.32      728.30     26.74 o 
  10   8   4      788.23      786.64     29.05 o 
  11   8   4     3424.74     3563.01     98.73 o 
  -3   9   4      390.63      414.70     20.52 o 
  -2   9   4     1328.68     1346.61     41.35 o 
  -1   9   4     3607.59     3466.29     90.00 o 
   0   9   4      337.84      322.42     17.34 o 
   1   9   4       23.47       35.17      9.81 o 
   2   9   4      877.80      873.09     29.58 o 
   3   9   4       16.13       27.34      8.71 o 
   4   9   4     1625.98     1653.48     76.85 o 
   5   9   4     7475.32     7429.78    180.55 o 
   6   9   4     1261.03     1246.06     36.77 o 
   7   9   4     3026.26     2873.63    109.15 o 
   8   9   4     1175.08     1237.46     56.61 o 
   9   9   4       60.77       91.16     11.72 o 
  10   9   4     1008.20     1013.82     43.79 o 
  11   9   4     2171.15     2231.18     63.94 o 
  -2  10   4      366.29      348.35     19.47 o 
  -1  10   4     3632.16     3545.51     92.53 o 
   0  10   4      683.59      665.76     25.96 o 
   1  10   4       81.99       69.74     11.56 o 
   2  10   4      725.77      715.29     26.71 o 
   3  10   4     1700.89     1830.83     52.63 o 
   4  10   4      774.54      807.94     44.04 o 
   5  10   4     2453.81     2471.71     76.46 o 
   6  10   4      135.88      143.99     12.32 o 
   7  10   4     2253.39     2119.73     84.61 o 
   8  10   4     1851.95     1701.83     72.69 o 
   9  10   4      643.79      663.62     39.38 o 
  10  10   4     2495.79     2299.11     94.30 o 
   0  11   4       11.09       11.18     10.31 o 
   1  11   4       67.98       77.44     12.38 o 
   2  11   4     1126.40     1085.12     35.75 o 
   3  11   4     1108.25     1101.61     47.26 o 
   4  11   4      121.20      154.32     14.45 o 
   5  11   4       54.87       68.18     11.27 o 
   6  11   4     1269.80     1291.61     41.23 o 
   7  11   4     3208.13     2969.12    111.52 o 
   8  11   4       42.25       63.28     16.04 o 
   9  11   4        8.88        9.41     13.61 o 
   2  12   4        1.50        7.76     10.52 o 
   3  12   4        0.57       -0.77      9.53 o 
   4  12   4        2.00        1.01      9.60 o 
   5  12   4        1.85        3.24      9.08 o 
   6  12   4     1839.40     1819.70     76.21 o 
   7  12   4     4450.88     4138.91    151.87 o 
   8  12   4     1011.69      908.82     45.82 o 
  -3 -10   5       69.68       51.03     24.08 o 
  -2 -10   5      608.23      612.22     32.30 o 
  -6  -9   5       71.67       90.02     16.93 o 
  -5  -9   5      132.08      128.94     17.98 o 
  -4  -9   5     2766.51     3087.92     95.99 o 
  -3  -9   5       26.26       56.24     21.06 o 
  -2  -9   5      311.85      297.11     23.03 o 
  -1  -9   5      757.02      779.25     37.56 o 
   0  -9   5     2273.98     2277.84     65.10 o 
   1  -9   5      687.12      735.13     29.29 o 
  -7  -8   5     2708.49     2681.05     85.50 o 
  -6  -8   5     2224.45     2221.39     61.61 o 
  -5  -8   5        9.59        0.17      8.92 o 
  -4  -8   5     1190.78     1163.77     61.38 o 
  -3  -8   5     1178.62     1239.62     30.85 o 
  -2  -8   5      540.07      566.99     31.11 o 
  -1  -8   5      100.80       95.37     12.67 o 
   0  -8   5     1479.18     1465.58     44.96 o 
   1  -8   5     1066.38      911.84     70.95 o 
   2  -8   5      502.25      454.84     26.11 o 
   3  -8   5      185.26      190.35     15.83 o 
  -7  -7   5     1138.01     1137.60     36.21 o 
  -6  -7   5      690.88      729.25     26.59 o 
  -5  -7   5      148.11      138.52     12.18 o 
  -4  -7   5       92.57       84.98     10.99 o 
  -3  -7   5     3651.11     3502.96     72.63 o 
  -2  -7   5      967.60     1007.84     30.59 o 
  -1  -7   5     2010.01     2065.41    109.47 o 
   0  -7   5       42.20       45.90     10.41 o 
   1  -7   5      418.89      383.06     18.34 o 
   2  -7   5        0.64       10.64      9.07 o 
   3  -7   5       88.64       70.09     11.67 o 
   4  -7   5     1404.29     1409.40     50.03 o 
   5  -7   5      439.79      494.17     37.81 o 
  -8  -6   5        2.54        1.16      9.31 o 
  -7  -6   5        3.92       10.10      8.82 o 
  -6  -6   5      221.54      231.38     14.50 o 
  -5  -6   5       14.05       16.64      7.97 o 
  -4  -6   5     4341.40     4292.56    105.97 o 
  -3  -6   5     3448.06     3269.31     67.46 o 
  -2  -6   5     2578.92     2708.87     68.84 o 
  -1  -6   5     6314.29     6487.38    151.02 o 
   0  -6   5       47.12       54.47      9.28 o 
   1  -6   5        2.86       14.25      8.02 o 
   2  -6   5      958.42      918.29     30.43 o 
   3  -6   5        4.17        2.57     11.19 o 
   4  -6   5       83.79      102.61     12.91 o 
   5  -6   5      334.81      364.27     19.70 o 
   6  -6   5      333.53      324.53     18.98 o 
  -8  -5   5       43.30       41.74      9.95 o 
  -7  -5   5        2.09        8.09      8.05 o 
  -6  -5   5      111.72      115.84     11.23 o 
  -5  -5   5      146.24      158.03     11.58 o 
  -4  -5   5    14530.79    14764.86    345.91 o 
  -3  -5   5       91.90       72.56      8.50 o 
  -2  -5   5     1257.44     1235.74     31.11 o 
  -1  -5   5      225.81      208.02      8.76 o 
   0  -5   5       42.95       66.97      8.93 o 
   1  -5   5      376.58      382.27     32.76 o 
   2  -5   5     1066.70     1029.13     31.87 o 
   3  -5   5      381.12      375.05     17.62 o 
   4  -5   5       25.91       25.90      9.22 o 
   5  -5   5     3952.36     4083.61    105.39 o 
   6  -5   5       29.49       30.92     10.83 o 
   7  -5   5     1296.92     1313.47     41.78 o 
  -8  -4   5       24.10       18.24      8.71 o 
  -7  -4   5     2332.47     2237.55     59.01 o 
  -6  -4   5      339.05      306.95     29.17 o 
  -5  -4   5        2.82        9.76      6.60 o 
  -4  -4   5    11150.13    11415.79    268.15 o 
  -3  -4   5      115.42      112.71      8.86 o 
  -2  -4   5       19.42       37.63      4.35 o 
  -1  -4   5      211.11      184.86     12.76 o 
   0  -4   5     1079.29     1097.02     24.64 o 
   1  -4   5     4429.12     4216.59    144.28 o 
   2  -4   5     1799.11     1747.05     47.46 o 
   3  -4   5      317.94      300.11     14.84 o 
   4  -4   5       78.78       81.29      9.99 o 
   5  -4   5     3048.72     3039.73     79.38 o 
   6  -4   5        0.71        9.88     10.42 o 
   7  -4   5     2428.94     2482.06     67.98 o 
  -8  -3   5       74.86       68.22     10.13 o 
  -7  -3   5     4178.96     4103.68    101.41 o 
  -6  -3   5      844.31      893.56     27.22 o 
  -5  -3   5     2128.99     2045.66     52.72 o 
  -4  -3   5     1693.13     1735.75     45.05 o 
  -3  -3   5      738.03      738.43     65.22 o 
  -2  -3   5     2912.30     2983.52     59.46 o 
  -1  -3   5     1066.21      992.06     21.81 o 
   0  -3   5       45.84       52.91      7.12 o 
   1  -3   5     3293.57     3153.44     63.05 o 
   2  -3   5     5746.31     5798.59    141.51 o 
   3  -3   5     2230.67     2227.75     58.36 o 
   4  -3   5     7584.45     7422.71    180.40 o 
   5  -3   5      185.64      174.60     12.36 o 
   6  -3   5       69.66       72.21      9.76 o 
   7  -3   5      579.26      568.96     22.41 o 
   8  -3   5      464.16      469.13     27.64 o 
  -8  -2   5     1587.89     1465.66     41.56 o 
  -7  -2   5      706.46      705.34     23.38 o 
  -6  -2   5        3.55        8.03      6.57 o 
  -5  -2   5     2300.39     2325.41     58.80 o 
  -4  -2   5      750.11      775.06     22.83 o 
  -3  -2   5     1022.60     1016.29     27.75 o 
  -2  -2   5     8259.00     8289.21    159.64 o 
  -1  -2   5    10583.40    10525.58    202.07 o 
   0  -2   5      302.54      254.26      7.52 o 
   1  -2   5       43.30       55.09     10.92 o 
   2  -2   5      158.12      129.21      9.02 o 
   3  -2   5     2898.89     2809.14     70.99 o 
   4  -2   5     5714.76     5007.75    123.00 o 
   5  -2   5      571.98      584.17     20.14 o 
   6  -2   5      341.52      347.22     15.60 o 
   7  -2   5      651.99      637.18     22.84 o 
   8  -2   5     2990.55     3032.19     79.36 o 
   9  -2   5      770.32      781.98     27.99 o 
  -8  -1   5     2711.37     2704.60     69.99 o 
  -7  -1   5     1486.18     1500.56     41.29 o 
  -6  -1   5       11.74       16.51      6.53 o 
  -5  -1   5      234.22      266.21     12.93 o 
  -4  -1   5     6440.00     6737.54    227.94 o 
  -3  -1   5      397.38      362.53     10.63 o 
  -2  -1   5     2068.86     2029.51     46.43 o 
  -1  -1   5     7721.36     7623.87    146.74 o 
   0  -1   5     1100.60     1086.19     22.88 o 
   1  -1   5     1909.58     1764.15     35.83 o 
   2  -1   5     2030.38     2014.63     40.67 o 
   3  -1   5     9299.70     9385.83    224.35 o 
   4  -1   5     1680.44     1760.96     46.05 o 
   5  -1   5     6382.77     6174.54    149.86 o 
   6  -1   5      695.13      657.29     21.58 o 
   7  -1   5       97.15       88.03      9.93 o 
   8  -1   5     3396.76     3341.86     85.61 o 
   9  -1   5     1149.87     1118.81     34.84 o 
  -8   0   5     1633.33     1631.67     45.23 o 
  -7   0   5      141.31      137.45     10.61 o 
  -6   0   5      270.13      253.99     12.29 o 
  -5   0   5        0.39       11.79      5.72 o 
  -4   0   5    15533.78    16146.68    375.41 o 
  -3   0   5      201.90      214.05      7.22 o 
  -2   0   5     1095.97     1101.78     23.20 o 
  -1   0   5      134.28      147.73      5.20 o 
   0   0   5      533.00      493.71     11.42 o 
   1   0   5        6.94       12.85      2.97 o 
   2   0   5      192.15      205.38      7.02 o 
   3   0   5    16331.11    17418.20    481.41 o 
   4   0   5     1708.76     1675.62     90.51 o 
   5   0   5    11256.74    11535.01    275.11 o 
   6   0   5       85.17       78.91     10.81 o 
   7   0   5     3534.52     3479.94     87.32 o 
   8   0   5      378.32      411.42     16.84 o 
   9   0   5       63.75       61.50      9.58 o 
  10   0   5       48.23       77.26     16.90 o 
  -8   1   5      300.31      278.47     21.47 o 
  -7   1   5     1013.51      897.45    164.82 o 
  -6   1   5       22.17       22.08      7.11 o 
  -5   1   5     1801.44     1736.26     47.68 o 
  -4   1   5     3417.16     3362.04     67.29 o 
  -3   1   5      196.07      174.11      6.72 o 
  -2   1   5     3763.77     3698.69     72.43 o 
  -1   1   5     3047.71     3143.15     61.51 o 
   0   1   5     5336.96     5347.69    103.37 o 
   1   1   5     2605.38     2377.51     47.00 o 
   2   1   5     2260.19     2138.43     42.72 o 
   3   1   5     5833.88     5541.24    118.45 o 
   4   1   5     4086.52     4350.10     84.69 o 
   5   1   5     5786.92     5996.59    116.11 o 
   6   1   5      982.86      933.68     29.74 o 
   7   1   5     3071.63     3105.44     78.02 o 
   8   1   5      560.44      549.60     19.26 o 
   9   1   5      878.69      880.08     27.74 o 
  10   1   5     2000.30     2080.08     82.19 o 
  -7   2   5      689.94      687.51     33.63 o 
  -6   2   5        0.89       -3.05      6.16 o 
  -5   2   5    11050.77    10818.18    253.66 o 
  -4   2   5      662.71      621.76     15.87 o 
  -3   2   5     1567.51     1566.30     32.87 o 
  -2   2   5     1257.16     1255.56     26.37 o 
  -1   2   5       10.89       12.07      2.92 o 
   0   2   5     1420.43     1378.89     28.08 o 
   1   2   5     6654.73     6895.65    132.46 o 
   2   2   5     1322.36     1231.21     25.48 o 
   3   2   5     2440.66     2343.78     46.63 o 
   4   2   5    18290.32    19221.37    366.84 o 
   5   2   5      589.03      619.37     46.16 o 
   6   2   5     4820.58     4565.91    164.97 o 
   7   2   5      351.39      322.04     13.03 o 
   8   2   5     3220.69     3088.04     77.95 o 
   9   2   5      584.65      586.92     20.59 o 
  10   2   5     1696.15     1696.44     69.13 o 
  11   2   5        8.39        8.32     14.99 o 
  -7   3   5       98.06      135.69     15.85 o 
  -6   3   5       30.53       23.62     10.51 o 
  -5   3   5     7005.83     6541.68    218.98 o 
  -4   3   5     1001.14      986.49     22.90 o 
  -3   3   5       72.29       82.14      5.68 o 
  -2   3   5     4573.48     4486.93     87.80 o 
  -1   3   5     2117.91     2090.66     41.90 o 
   0   3   5      222.57      231.81      9.05 o 
   1   3   5      624.23      538.70     14.33 o 
   2   3   5      545.23      483.56     18.68 o 
   3   3   5     8890.04     9190.95    176.66 o 
   4   3   5    12614.41    13327.61    255.36 o 
   5   3   5      464.55      437.18     24.21 o 
   6   3   5     9929.98    10033.66    194.88 o 
   7   3   5     2578.24     2548.22     53.18 o 
   8   3   5     4161.70     4041.22    111.02 o 
   9   3   5      196.25      198.17     11.44 o 
  10   3   5      128.75      150.36     18.37 o 
  11   3   5        9.75       29.74     15.08 o 
  -6   4   5        7.92       24.03     11.33 o 
  -5   4   5      288.91      268.10     18.64 o 
  -4   4   5      355.90      377.70     15.98 o 
  -3   4   5      555.97      495.85     21.95 o 
  -2   4   5       10.90       42.96     12.84 o 
  -1   4   5       31.90       28.04      5.26 o 
   0   4   5      228.84      262.00     10.22 o 
   1   4   5     9845.04    10025.21    235.62 o 
   2   4   5     4298.46     4478.81    107.16 o 
   3   4   5    17309.12    16937.97    465.24 o 
   4   4   5      715.35      648.62     33.81 o 
   5   4   5     2163.63     2021.61     42.48 o 
   6   4   5     2609.93     2682.30     55.43 o 
   7   4   5      188.42      191.22     14.49 o 
   8   4   5      834.03      809.20     20.68 o 
   9   4   5       49.00       65.40      8.12 o 
  10   4   5        9.38        5.25     12.29 o 
  11   4   5      177.53      184.62     21.70 o 
  -6   5   5       17.57       11.28     11.88 o 
  -5   5   5       57.74       67.48      9.85 o 
  -4   5   5      649.80      661.32     23.14 o 
  -3   5   5     1906.47     1931.77     51.90 o 
  -2   5   5     4081.47     4224.47    104.31 o 
  -1   5   5     4245.61     4237.53    103.60 o 
   0   5   5      913.71      926.37     44.36 o 
   1   5   5      284.23      258.03     17.00 o 
   2   5   5     4345.27     4469.92    107.96 o 
   3   5   5    13378.82    12999.60    484.73 o 
   4   5   5      145.82      148.13      6.91 o 
   5   5   5     2932.25     3054.41     62.22 o 
   6   5   5      408.29      413.21     12.33 o 
   7   5   5     2744.63     2911.59     60.46 o 
   8   5   5     1122.26     1147.30     27.28 o 
   9   5   5      657.77      668.36     24.67 o 
  10   5   5      479.03      500.01     29.65 o 
  11   5   5      215.85      200.39     21.34 o 
  -5   6   5     1649.41     1730.98     57.80 o 
  -4   6   5        1.57        2.64      7.94 o 
  -3   6   5     1571.35     1509.61     43.01 o 
  -2   6   5     1796.68     1709.88     47.41 o 
  -1   6   5     5929.36     5765.60    140.26 o 
   0   6   5     3159.15     3092.87     85.62 o 
   1   6   5     2462.07     2351.17     60.15 o 
   2   6   5     3377.41     3199.67     79.63 o 
   3   6   5      250.62      219.25     10.84 o 
   4   6   5     6122.83     5868.11    115.13 o 
   5   6   5      133.82      128.60      6.00 o 
   6   6   5      102.53      109.62      6.66 o 
   7   6   5     1044.44      972.17     42.51 o 
   8   6   5     1645.11     1660.03     37.28 o 
   9   6   5     2932.45     3091.05     81.33 o 
  10   6   5     5112.22     5758.55    143.87 o 
  11   6   5      512.81      566.94     33.85 o 
  -4   7   5      808.83      847.20     29.26 o 
  -3   7   5        0.45       -2.32      8.00 o 
  -2   7   5       21.31       47.67      9.30 o 
  -1   7   5     1939.09     1832.02     50.96 o 
   0   7   5      495.71      457.26     18.44 o 
   1   7   5      214.62      184.39     11.80 o 
   2   7   5     3640.15     3313.14     83.43 o 
   3   7   5        1.72       36.67     20.81 o 
   4   7   5    10334.61    10535.72    255.51 o 
   5   7   5       66.14       66.57      7.97 o 
   6   7   5     4042.65     4041.71     81.81 o 
   7   7   5     1019.60      990.10     24.28 o 
   8   7   5      223.55      225.17     10.00 o 
   9   7   5      702.27      665.68     25.48 o 
  10   7   5     3093.02     3368.39    101.15 o 
  11   7   5      409.74      376.29     27.82 o 
  -3   8   5        4.03        9.53      9.03 o 
  -2   8   5     1573.86     1528.51     45.27 o 
  -1   8   5     1658.42     1575.68     56.58 o 
   0   8   5     1005.44      890.06     30.09 o 
   1   8   5     1414.96     1373.74     40.24 o 
   2   8   5     2379.46     2331.51     61.87 o 
   3   8   5     3048.76     3082.93     79.18 o 
   4   8   5     2477.86     2470.94     64.72 o 
   5   8   5      288.27      276.51     22.57 o 
   6   8   5     2035.98     2048.73     54.92 o 
   7   8   5      950.15      966.54     35.34 o 
   8   8   5      358.45      382.81     17.97 o 
   9   8   5     1871.41     1949.54     66.96 o 
  10   8   5      772.61      778.56     29.52 o 
  11   8   5       26.99       31.29     10.93 o 
  -2   9   5       40.94       33.55     10.93 o 
  -1   9   5     2724.20     2703.94     72.92 o 
   0   9   5      669.25      696.72     26.55 o 
   1   9   5     2710.94     2531.92    248.45 o 
   2   9   5     1732.87     1893.68     53.01 o 
   3   9   5     6235.68     6330.91    155.39 o 
   4   9   5       89.88       94.97     10.91 o 
   5   9   5      173.24      185.90     12.43 o 
   6   9   5     1045.69      998.68     25.93 o 
   7   9   5      231.42      243.00     16.47 o 
   8   9   5      457.60      453.00     31.34 o 
   9   9   5     1161.13     1134.75     55.33 o 
  10   9   5      789.72      798.99     30.10 o 
  11   9   5        0.09        2.02      9.14 o 
  -1  10   5     1737.71     1636.46     49.11 o 
   0  10   5      118.19      113.03     13.40 o 
   1  10   5       39.30       39.63     11.33 o 
   2  10   5     3333.82     3420.36     90.12 o 
   3  10   5     1894.41     1895.81     53.83 o 
   4  10   5       54.45       60.06     10.54 o 
   5  10   5     1409.15     1473.53     43.43 o 
   6  10   5     3366.51     3442.24     89.06 o 
   7  10   5      683.06      688.71     20.58 o 
   8  10   5       33.19       31.11     14.25 o 
   9  10   5       83.42       83.47     18.32 o 
  10  10   5     1601.61     1595.24     72.14 o 
   0  11   5     1318.92     1304.25     41.80 o 
   1  11   5     1046.32     1029.39     35.40 o 
   2  11   5     3111.30     3246.94     86.62 o 
   3  11   5      846.43      885.21     31.82 o 
   4  11   5     1851.82     1876.96     69.81 o 
   5  11   5      557.80      578.05     23.77 o 
   6  11   5      523.83      514.53     22.13 o 
   7  11   5       28.95       31.66     13.84 o 
   8  11   5      183.39      166.03     20.88 o 
   9  11   5      171.49      140.31     20.61 o 
   2  12   5     2181.62     2316.68     84.75 o 
   3  12   5      892.74      927.12     33.24 o 
   4  12   5     1837.16     1881.47     82.12 o 
   5  12   5      136.90      149.69     14.88 o 
   6  12   5       49.93       68.77     11.70 o 
   7  12   5      225.49      228.80     23.99 o 
   8  12   5      441.36      419.64     30.34 o 
  -4  -9   6        6.44       22.62     24.08 o 
  -3  -9   6      766.23      944.55     51.03 o 
  -2  -9   6        8.84        5.07     13.89 o 
  -1  -9   6      265.48      251.69     22.16 o 
   0  -9   6       82.70       74.75     16.45 o 
  -6  -8   6        0.79       -8.78     17.20 o 
  -5  -8   6      171.99      158.58     24.31 o 
  -4  -8   6      142.94      171.81     41.71 o 
  -3  -8   6     1416.08     1475.17     65.61 o 
  -2  -8   6        5.99        5.21     13.57 o 
  -1  -8   6     2069.25     2103.29     81.42 o 
   0  -8   6      246.62      281.55     18.39 o 
   1  -8   6     4400.70     3976.86    154.84 o 
   2  -8   6      124.84       99.26     34.79 o 
  -7  -7   6      872.70      870.41     30.91 o 
  -6  -7   6      535.36      563.57     23.48 o 
  -5  -7   6      782.36      743.96     26.95 o 
  -4  -7   6       29.18       39.03      9.61 o 
  -3  -7   6      363.41      379.13     17.96 o 
  -2  -7   6      915.96      911.79     42.67 o 
  -1  -7   6      662.98      657.59     34.17 o 
   0  -7   6       30.05       46.50     10.75 o 
   1  -7   6     4191.07     3735.21    142.59 o 
   2  -7   6      515.74      447.86     20.99 o 
   3  -7   6      832.71      806.97     30.24 o 
   4  -7   6      226.94      221.06     17.01 o 
  -7  -6   6      425.98      395.17     19.13 o 
  -6  -6   6       92.07      110.85     17.86 o 
  -5  -6   6      875.96      871.42     28.83 o 
  -4  -6   6      930.23      907.87     29.51 o 
  -3  -6   6       66.30       82.22      9.77 o 
  -2  -6   6      599.42      601.35     29.63 o 
  -1  -6   6       77.30       74.07      9.88 o 
   0  -6   6     5422.88     5390.46    169.46 o 
   1  -6   6     1927.34     1766.23     99.65 o 
   2  -6   6      177.85      182.28     14.11 o 
   3  -6   6       40.55       51.87     24.67 o 
   4  -6   6      951.82      898.67     31.80 o 
   5  -6   6      738.69      718.50     28.48 o 
  -7  -5   6      128.23      130.47     14.57 o 
  -6  -5   6      608.94      593.96     28.65 o 
  -5  -5   6       45.10       51.16     12.45 o 
  -4  -5   6       40.45       41.92     11.54 o 
  -3  -5   6     2382.70     2331.57     60.36 o 
  -2  -5   6       45.86       50.79      7.46 o 
  -1  -5   6        9.49       21.16      7.67 o 
   0  -5   6     6833.34     6690.76    335.55 o 
   1  -5   6     1401.88     1357.75     39.37 o 
   2  -5   6     1113.85     1088.54     33.85 o 
   3  -5   6     4974.44     5008.00    126.05 o 
   4  -5   6      747.20      771.74     27.93 o 
   5  -5   6        7.79       19.06      9.93 o 
   6  -5   6       67.38       75.93     13.30 o 
  -8  -4   6        0.33        7.81      8.84 o 
  -7  -4   6      223.90      223.39     14.22 o 
  -6  -4   6      352.29      347.68     16.25 o 
  -5  -4   6       41.65       46.45      8.33 o 
  -4  -4   6       58.09       75.66      8.85 o 
  -3  -4   6    10397.57    10482.37    246.90 o 
  -2  -4   6      533.02      499.59     17.30 o 
  -1  -4   6     2477.44     2387.36     49.23 o 
   0  -4   6     2480.70     2458.34     63.68 o 
   1  -4   6     2199.19     2040.11    125.00 o 
   2  -4   6      563.72      542.59     20.29 o 
   3  -4   6      844.79      849.00     27.85 o 
   4  -4   6     1204.17     1174.15     47.49 o 
   5  -4   6      552.11      545.52     31.48 o 
   6  -4   6      209.74      221.12     15.70 o 
   7  -4   6       62.82       50.36     11.95 o 
  -8  -3   6      577.06      590.88     24.33 o 
  -7  -3   6     1882.38     1883.84     51.21 o 
  -6  -3   6      689.14      731.91     24.21 o 
  -5  -3   6     1090.35     1121.13     32.26 o 
  -4  -3   6       27.62       22.11     10.97 o 
  -3  -3   6     6328.96     6530.24    155.27 o 
  -2  -3   6      940.83      909.72     20.65 o 
  -1  -3   6     5535.34     5549.36    150.06 o 
   0  -3   6       36.69       43.70      4.49 o 
   1  -3   6     1751.53     1728.76     36.34 o 
   2  -3   6     2343.69     2309.66     66.43 o 
   3  -3   6      766.53      734.03     24.53 o 
   4  -3   6      216.62      218.50     13.44 o 
   5  -3   6      259.97      272.53     15.05 o 
   6  -3   6       76.27       76.24     10.72 o 
   7  -3   6        1.19        1.77      9.28 o 
   8  -3   6     4965.70     5133.11    130.15 o 
  -8  -2   6        3.81        3.37      8.08 o 
  -7  -2   6      495.61      528.72     20.00 o 
  -6  -2   6     3808.43     3845.21     94.98 o 
  -5  -2   6     3372.91     3297.94     81.66 o 
  -4  -2   6     2827.37     2812.10     69.95 o 
  -3  -2   6      833.05      878.62     25.18 o 
  -2  -2   6      282.06      295.10      8.92 o 
  -1  -2   6      666.01      684.76     16.10 o 
   0  -2   6     3172.87     3258.37     64.75 o 
   1  -2   6      301.68      306.59      8.99 o 
   2  -2   6     3252.32     3112.50    136.52 o 
   3  -2   6     2461.78     2184.04     57.03 o 
   4  -2   6       20.46       20.73      6.99 o 
   5  -2   6     2909.10     2964.88     76.16 o 
   6  -2   6     1098.16     1106.23     33.35 o 
   7  -2   6      361.44      379.24     17.64 o 
   8  -2   6     1232.52     1293.09     39.32 o 
   9  -2   6       56.66       48.20     11.14 o 
  -8  -1   6       96.74      123.60     28.99 o 
  -7  -1   6       49.56       59.77      9.00 o 
  -6  -1   6        8.94       11.74      7.03 o 
  -5  -1   6     3321.26     3219.48     79.56 o 
  -4  -1   6     2374.53     2387.83     59.93 o 
  -3  -1   6       99.19      102.89      8.18 o 
  -2  -1   6     1442.92     1375.46     28.90 o 
  -1  -1   6     3327.68     3367.18     66.51 o 
   0  -1   6    19325.70    19158.88    365.58 o 
   1  -1   6       95.99       90.76      7.21 o 
   2  -1   6      151.30      145.55      6.26 o 
   3  -1   6        1.86       12.77      7.10 o 
   4  -1   6      438.92      372.97     14.90 o 
   5  -1   6     2890.90     2816.78     71.82 o 
   6  -1   6     2465.92     2405.69     78.10 o 
   7  -1   6     2429.46     2290.67     60.70 o 
   8  -1   6       61.13       46.01      9.29 o 
   9  -1   6      376.63      390.39     18.68 o 
  -7   0   6      355.37      309.77     14.81 o 
  -6   0   6     1084.36     1075.87     31.29 o 
  -5   0   6     1525.89     1553.76     41.28 o 
  -4   0   6        1.17       -1.22      5.07 o 
  -3   0   6     5647.12     5862.47    114.05 o 
  -2   0   6     1617.05     1552.04     32.14 o 
  -1   0   6       24.33       37.30      4.45 o 
   0   0   6    28580.83    30164.35    701.96 o 
   1   0   6      995.96     1113.96     23.69 o 
   2   0   6     2221.97     2256.81     45.57 o 
   3   0   6     1013.31     1012.21     41.45 o 
   4   0   6      695.91      647.23     20.33 o 
   5   0   6       40.04       43.40      6.77 o 
   6   0   6      361.64      365.55     14.74 o 
   7   0   6     1565.05     1483.17     41.16 o 
   8   0   6     1126.24     1061.83     32.15 o 
   9   0   6      465.09      449.83     19.24 o 
  10   0   6      312.22      311.69     17.01 o 
  -7   1   6       15.22       30.02     11.74 o 
  -6   1   6      554.89      538.56     19.12 o 
  -5   1   6     1880.16     1829.96     47.46 o 
  -4   1   6      137.17      139.94      8.95 o 
  -3   1   6     5539.32     5586.99    109.01 o 
  -2   1   6      522.87      512.82     12.72 o 
  -1   1   6     4162.85     4190.11     81.73 o 
   0   1   6     2247.69     2253.98     44.99 o 
   1   1   6     3711.32     3825.32     74.87 o 
   2   1   6      629.59      619.74     14.36 o 
   3   1   6       79.60      106.78      4.52 o 
   4   1   6     4496.88     4498.90     87.82 o 
   5   1   6     2009.41     1933.21     67.25 o 
   6   1   6       11.05       13.33      5.72 o 
   7   1   6       80.53       97.86     11.06 o 
   8   1   6     7286.96     7318.52    177.91 o 
   9   1   6      163.33      141.28     11.66 o 
  10   1   6      312.23      286.19     15.47 o 
  -7   2   6      402.49      382.96     24.53 o 
  -6   2   6      313.95      312.37     20.61 o 
  -5   2   6     1255.42     1162.09     32.23 o 
  -4   2   6     2326.16     2256.39     56.50 o 
  -3   2   6     2007.68     1963.83     40.66 o 
  -2   2   6      930.39      890.07     34.75 o 
  -1   2   6     5328.62     5466.15    106.05 o 
   0   2   6     1070.72     1054.47     22.33 o 
   1   2   6     4030.10     4159.67     81.04 o 
   2   2   6    22678.53    23502.63    447.92 o 
   3   2   6     2594.06     2566.60     51.31 o 
   4   2   6     1354.96     1350.14     28.29 o 
   5   2   6       61.89       63.84      4.29 o 
   6   2   6      107.10       92.76      8.09 o 
   7   2   6      320.56      305.85     13.08 o 
   8   2   6     5490.09     5555.98    136.22 o 
   9   2   6       40.82       54.17      9.82 o 
  10   2   6     1151.41     1126.65     34.16 o 
  -6   3   6      148.64      171.88     17.27 o 
  -5   3   6     1007.65      962.87     40.62 o 
  -4   3   6     6901.02     6164.34    308.03 o 
  -3   3   6       69.37       89.30      8.34 o 
  -2   3   6     3790.22     3797.65     75.00 o 
  -1   3   6        2.40        6.07      3.71 o 
   0   3   6     3308.04     3326.33     65.38 o 
   1   3   6     1817.59     1732.44     35.17 o 
   2   3   6    10269.80    10456.74    200.58 o 
   3   3   6      364.53      308.30      8.69 o 
   4   3   6      993.50     1022.71     22.27 o 
   5   3   6     2751.54     2815.90     56.53 o 
   6   3   6      383.35      371.05     12.33 o 
   7   3   6    14345.53    14578.36    346.89 o 
   8   3   6     1472.17     1458.55     39.91 o 
   9   3   6      303.62      302.94     14.14 o 
  10   3   6      346.29      377.02     26.27 o 
  11   3   6       31.95       33.72     16.13 o 
  -6   4   6      400.62      423.94     26.41 o 
  -5   4   6      809.32      791.95     36.46 o 
  -4   4   6     3360.63     3204.18    112.62 o 
  -3   4   6        2.09       24.17     13.04 o 
  -2   4   6     3353.94     3189.03     79.27 o 
  -1   4   6     2539.94     2474.60     62.04 o 
   0   4   6     5831.98     5959.84    142.20 o 
   1   4   6      693.59      726.79     20.72 o 
   2   4   6      103.00      123.54      5.10 o 
   3   4   6      107.22      104.06      5.27 o 
   4   4   6     4374.05     4400.15    150.60 o 
   5   4   6       55.39       79.24      9.60 o 
   6   4   6      156.37      160.36     10.22 o 
   7   4   6    13177.67    12310.97    490.60 o 
   8   4   6      561.88      516.11     17.89 o 
   9   4   6       33.20       47.80      7.82 o 
  10   4   6      666.18      663.07     35.32 o 
  11   4   6     1156.14     1176.78     53.87 o 
  -5   5   6     1571.68     1483.85     59.76 o 
  -4   5   6       10.26       11.40      7.89 o 
  -3   5   6       13.78       11.83      7.39 o 
  -2   5   6      761.75      703.85     23.14 o 
  -1   5   6       31.98       57.44      7.19 o 
   0   5   6     1313.88     1287.34     41.39 o 
   1   5   6      229.03      227.99     22.80 o 
   2   5   6      479.45      479.63     15.76 o 
   3   5   6      697.24      676.15     20.20 o 
   4   5   6    15584.68    14701.14    806.19 o 
   5   5   6     4756.18     4365.40    161.59 o 
   6   5   6      519.81      499.43     16.45 o 
   7   5   6     3617.58     3678.17     75.57 o 
   8   5   6      161.94      165.26      8.86 o 
   9   5   6      265.47      277.08     13.11 o 
  10   5   6      230.91      276.50     22.66 o 
  11   5   6      600.61      600.61     34.91 o 
  -5   6   6     1062.12     1141.92     50.53 o 
  -4   6   6        5.45       18.34      8.75 o 
  -3   6   6      492.83      513.72     20.87 o 
  -2   6   6     2084.52     1996.75     54.57 o 
  -1   6   6     4752.13     4720.95    116.29 o 
   0   6   6       12.70       15.86      6.22 o 
   1   6   6      850.14      779.60     23.87 o 
   2   6   6     3713.99     3220.68    204.61 o 
   3   6   6      209.24      215.61     10.70 o 
   4   6   6    13543.05    12352.62   1019.41 o 
   5   6   6     6435.62     6075.63    178.01 o 
   6   6   6      929.21      952.19     29.13 o 
   7   6   6      234.45      218.65      9.86 o 
   8   6   6     2523.59     2536.25     54.61 o 
   9   6   6      967.24     1016.19     25.91 o 
  10   6   6     1468.69     1494.72     62.59 o 
  11   6   6      674.39      723.42     38.97 o 
  -4   7   6     1375.77     1459.55     43.98 o 
  -3   7   6      222.43      219.45     15.25 o 
  -2   7   6       43.79       50.21     10.06 o 
  -1   7   6     4267.67     4311.43    108.43 o 
   0   7   6       49.74       53.74      8.83 o 
   1   7   6     3136.56     3039.73     77.51 o 
   2   7   6    10610.79    10325.27    383.80 o 
   3   7   6      171.37      155.39     18.64 o 
   4   7   6     2984.55     2942.25    104.74 o 
   5   7   6      181.16      199.23     11.14 o 
   6   7   6      558.82      572.09     19.80 o 
   7   7   6     2586.37     2573.49     54.73 o 
   8   7   6     1408.51     1353.33     32.14 o 
   9   7   6      748.64      798.26     29.11 o 
  10   7   6     3056.49     3276.79     87.80 o 
  11   7   6     1012.19     1067.54     50.49 o 
  -3   8   6      288.97      292.65     17.46 o 
  -2   8   6      755.66      718.93     34.22 o 
  -1   8   6      105.58       83.25     16.79 o 
   0   8   6      127.47      132.68     12.94 o 
   1   8   6      149.32      124.35     11.84 o 
   2   8   6     3965.86     3679.47    113.17 o 
   3   8   6     1246.15     1225.97     38.06 o 
   4   8   6      598.58      587.47     29.15 o 
   5   8   6       16.65       35.92     16.88 o 
   6   8   6       35.75       51.08      7.78 o 
   7   8   6    11122.39    12178.46    306.09 o 
   8   8   6      170.75      175.27     12.02 o 
   9   8   6       37.00       58.26     13.25 o 
  10   8   6      218.26      232.48     25.24 o 
  11   8   6      480.92      544.55     33.49 o 
  -2   9   6      530.60      529.89     24.06 o 
  -1   9   6      670.10      670.44     26.72 o 
   0   9   6      544.61      496.90     22.54 o 
   1   9   6     3618.63     3625.54     94.09 o 
   2   9   6      124.80      107.88     12.29 o 
   3   9   6     2156.57     2104.17    120.18 o 
   4   9   6     1366.56     1340.57     39.66 o 
   5   9   6      104.76      103.55     10.51 o 
   6   9   6       62.32       58.02      9.03 o 
   7   9   6     8631.90     9114.42    354.74 o 
   8   9   6      562.40      599.75     29.40 o 
   9   9   6        7.88        4.66     13.25 o 
  10   9   6      511.33      560.82     37.97 o 
  11   9   6       46.28       54.14     17.18 o 
  -1  10   6       41.90       66.14     13.01 o 
   0  10   6      325.72      329.06     19.59 o 
   1  10   6     2094.51     2162.84     65.13 o 
   2  10   6        7.06       12.88      9.91 o 
   3  10   6      916.26      919.07     31.61 o 
   4  10   6     4368.92     4461.35    112.97 o 
   5  10   6     2149.94     2169.06     59.67 o 
   6  10   6     1960.13     1934.95     73.33 o 
   7  10   6      728.25      739.05     32.39 o 
   8  10   6       92.41      100.09     12.55 o 
   9  10   6       66.29       59.62     16.58 o 
  10  10   6      199.55      195.32     24.58 o 
   1  11   6        1.15       22.86     11.63 o 
   2  11   6      903.31      911.85     33.55 o 
   3  11   6     1380.49     1418.19     44.63 o 
   4  11   6      672.20      637.57     25.75 o 
   5  11   6      891.50      944.83     32.71 o 
   6  11   6     2258.70     2319.32     63.89 o 
   7  11   6       94.39      103.71     19.33 o 
   8  11   6      228.01      271.43     25.17 o 
   9  11   6     1714.99     1827.11     55.19 o 
   3  12   6     3023.74     3138.84     85.32 o 
   4  12   6      515.88      527.33     24.48 o 
   5  12   6      109.05      124.73     23.28 o 
   6  12   6      257.11      272.04     17.36 o 
   7  12   6      101.80      112.35     20.01 o 
   8  12   6        4.38       18.41     14.30 o 
  -4  -8   7     2043.48     2174.19     90.69 o 
  -3  -8   7      107.39      147.66     26.91 o 
  -2  -8   7       25.70       50.71     16.90 o 
  -1  -8   7       75.82       61.86     16.86 o 
   0  -8   7      969.76      957.44     44.87 o 
   1  -8   7       36.72       34.47     16.95 o 
  -5  -7   7        1.17        4.70      8.49 o 
  -4  -7   7      953.54      957.52     63.64 o 
  -3  -7   7       13.68        7.72     19.37 o 
  -2  -7   7        0.05        6.26     13.93 o 
  -1  -7   7      275.61      253.93     23.16 o 
   0  -7   7     1384.45     1424.34     43.61 o 
   1  -7   7      401.60      386.98     20.28 o 
   2  -7   7      863.31      829.40     30.74 o 
   3  -7   7       24.60       17.41     11.90 o 
  -6  -6   7      382.64      401.49     19.51 o 
  -5  -6   7     1316.59     1319.82     39.92 o 
  -4  -6   7      316.58      338.89     17.12 o 
  -3  -6   7      539.04      544.59     24.90 o 
  -2  -6   7     1329.73     1402.89     59.12 o 
  -1  -6   7        0.08      -12.52     12.52 o 
   0  -6   7     1715.05     1493.52    155.11 o 
   1  -6   7        1.10        6.23      9.11 o 
   2  -6   7      255.86      238.30     15.81 o 
   3  -6   7      134.06      124.48     13.82 o 
   4  -6   7     2017.21     1990.46     94.35 o 
   5  -6   7     1196.27     1190.99     74.81 o 
  -7  -5   7      108.76      125.52     13.05 o 
  -6  -5   7       41.34       45.54     10.76 o 
  -5  -5   7      173.48      172.23     13.20 o 
  -4  -5   7      377.20      376.74     17.84 o 
  -3  -5   7     1012.75     1002.73     35.39 o 
  -2  -5   7     4006.89     3869.96     95.81 o 
  -1  -5   7      413.50      405.62     26.50 o 
   0  -5   7      579.72      541.95     20.96 o 
   1  -5   7     2453.13     2352.83     63.07 o 
   2  -5   7      328.00      317.59     24.17 o 
   3  -5   7     1639.26     1719.07     49.82 o 
   4  -5   7      362.33      337.79     18.53 o 
   5  -5   7     1111.03     1100.26     48.86 o 
   6  -5   7      392.34      429.64     22.29 o 
  -7  -4   7        9.04       15.92      9.35 o 
  -6  -4   7       31.87       42.86      9.60 o 
  -5  -4   7     1062.49     1048.54     32.00 o 
  -4  -4   7      427.08      421.53     17.38 o 
  -3  -4   7       39.49       43.82      7.87 o 
  -2  -4   7      179.14      176.94     10.62 o 
  -1  -4   7       64.02       67.60      6.10 o 
   0  -4   7     1247.21     1200.22     74.47 o 
   1  -4   7     2046.44     2042.45     55.03 o 
   2  -4   7      916.31      885.12     28.64 o 
   3  -4   7     6643.48     6787.03    167.16 o 
   4  -4   7        7.39        8.00      9.12 o 
   5  -4   7      783.09      782.39     48.36 o 
   6  -4   7      121.65      120.60     14.00 o 
   7  -4   7       15.76       14.99     13.61 o 
  -7  -3   7      176.51      166.39     13.32 o 
  -6  -3   7       51.98       55.30      9.71 o 
  -5  -3   7      167.58      196.49     12.82 o 
  -4  -3   7      178.85      184.93     15.24 o 
  -3  -3   7     2268.46     2179.95     56.07 o 
  -2  -3   7      898.76      779.33     64.40 o 
  -1  -3   7      385.84      388.69     11.51 o 
   0  -3   7    12491.15    12469.61    239.89 o 
   1  -3   7        4.75       10.03      6.78 o 
   2  -3   7      512.16      496.96     19.01 o 
   3  -3   7     4934.48     4866.49    121.26 o 
   4  -3   7        8.36        6.74      7.87 o 
   5  -3   7      538.01      579.46     22.65 o 
   6  -3   7     1256.69     1188.72     37.03 o 
   7  -3   7      100.61      109.23     17.36 o 
   8  -3   7      131.28      149.71     14.90 o 
  -7  -2   7       89.42       88.15     10.90 o 
  -6  -2   7     1097.09     1071.05     32.22 o 
  -5  -2   7     1871.87     1910.69     50.57 o 
  -4  -2   7      112.36      110.43      9.81 o 
  -3  -2   7       46.92       62.01      7.77 o 
  -2  -2   7      132.07      113.15     10.99 o 
  -1  -2   7      610.40      576.34     19.27 o 
   0  -2   7    11955.58    11884.54    228.59 o 
   1  -2   7      291.20      272.77      8.72 o 
   2  -2   7      103.27      107.97     24.21 o 
   3  -2   7      303.35      291.77     14.01 o 
   4  -2   7     1857.54     1875.48     51.18 o 
   5  -2   7     1858.00     1851.09     71.48 o 
   6  -2   7      238.56      244.08     19.07 o 
   7  -2   7      310.86      308.01     16.72 o 
   8  -2   7      124.25      132.85     13.90 o 
  -7  -1   7        4.33        9.81     14.39 o 
  -6  -1   7     2238.28     2253.59     58.89 o 
  -5  -1   7     3157.13     3206.38     79.87 o 
  -4  -1   7      138.13      151.91     10.30 o 
  -3  -1   7     2489.79     2338.39     73.97 o 
  -2  -1   7     2535.51     2447.49     70.22 o 
  -1  -1   7     1584.58     1583.92     33.27 o 
   0  -1   7     1338.41     1248.49     63.70 o 
   1  -1   7      462.32      464.90     12.11 o 
   2  -1   7       18.56       20.43      6.12 o 
   3  -1   7       14.80       16.08      6.47 o 
   4  -1   7     1759.16     1785.30     48.44 o 
   5  -1   7     5819.75     5738.16    141.02 o 
   6  -1   7     7524.44     7598.60    185.06 o 
   7  -1   7     1906.00     1908.82     52.35 o 
   8  -1   7       71.56       52.61     10.29 o 
   9  -1   7      188.32      204.76     15.26 o 
  -7   0   7       32.25       40.39      8.66 o 
  -6   0   7      117.22      132.73     10.93 o 
  -5   0   7      356.56      336.22     14.63 o 
  -4   0   7      734.89      761.16     34.81 o 
  -3   0   7     1121.84     1103.06     30.37 o 
  -2   0   7     3351.29     3431.75     68.09 o 
  -1   0   7     3902.04     4042.00     79.56 o 
   0   0   7      196.26      227.11      7.66 o 
   1   0   7     5916.42     6238.07    121.21 o 
   2   0   7      332.00      322.94      9.27 o 
   3   0   7     5947.43     6039.89    147.36 o 
   4   0   7      668.92      598.85     45.80 o 
   5   0   7     2928.23     2950.21     98.46 o 
   6   0   7     1735.70     1741.72     47.27 o 
   7   0   7     2314.11     2240.67     59.49 o 
   8   0   7      818.79      762.88     25.83 o 
   9   0   7       14.52       15.45      9.01 o 
  -7   1   7        1.46        1.78     10.78 o 
  -6   1   7      312.25      269.38     19.37 o 
  -5   1   7      266.80      296.29     18.87 o 
  -4   1   7     2307.50     2272.24     57.41 o 
  -3   1   7     1237.99     1222.96     32.85 o 
  -2   1   7       59.39       58.38      5.43 o 
  -1   1   7     4737.39     4774.09     93.28 o 
   0   1   7     1080.22     1147.67     24.67 o 
   1   1   7     1724.23     1821.00     37.31 o 
   2   1   7      143.95      119.22      5.49 o 
   3   1   7    11906.96    12150.56    233.31 o 
   4   1   7       17.40       14.51      5.66 o 
   5   1   7      596.23      614.25     20.23 o 
   6   1   7     1651.61     1612.98     43.78 o 
   7   1   7     1624.01     1608.27     44.19 o 
   8   1   7       15.44       22.93      7.83 o 
   9   1   7      198.41      202.72     19.74 o 
  10   1   7     1067.59     1099.01     34.69 o 
  -6   2   7       34.98       47.70      9.82 o 
  -5   2   7        4.84        7.95      9.27 o 
  -4   2   7     1968.19     1949.42     95.08 o 
  -3   2   7     6749.30     6710.47    130.88 o 
  -2   2   7     2779.00     2829.41     56.88 o 
  -1   2   7     3238.49     3333.14     66.03 o 
   0   2   7    10412.26    10828.23    254.19 o 
   1   2   7       75.91       79.88      4.83 o 
   2   2   7     1062.94     1059.18     23.00 o 
   3   2   7     3278.98     3355.06    140.97 o 
   4   2   7       11.46       23.08      3.15 o 
   5   2   7      366.59      340.59     13.72 o 
   6   2   7     2831.92     2813.43     71.48 o 
   7   2   7      335.71      307.31     13.60 o 
   8   2   7      953.89      922.53     28.45 o 
   9   2   7     2892.96     2933.48    109.24 o 
  10   2   7     1047.47     1024.09     32.26 o 
  -6   3   7     2642.65     2583.92     95.12 o 
  -5   3   7      283.60      258.55     18.96 o 
  -4   3   7     1016.06      945.60     39.75 o 
  -3   3   7      258.48      235.58     11.89 o 
  -2   3   7      337.03      334.45     15.99 o 
  -1   3   7     3192.13     3230.90     64.20 o 
   0   3   7     7238.86     7334.27    141.70 o 
   1   3   7      183.91      197.82      6.90 o 
   2   3   7     5413.91     5342.21    103.97 o 
   3   3   7      697.92      635.31     15.29 o 
   4   3   7      426.65      391.61     10.74 o 
   5   3   7     1153.89     1128.72     24.77 o 
   6   3   7       40.33       47.04      6.77 o 
   7   3   7     2187.67     2176.76     56.70 o 
   8   3   7        2.50        4.25      6.66 o 
   9   3   7     3017.19     3010.44     77.47 o 
  10   3   7      864.79      859.70     28.15 o 
  11   3   7     2090.71     2292.30     91.56 o 
  -5   4   7      303.48      300.12     21.56 o 
  -4   4   7      291.31      278.88     19.19 o 
  -3   4   7     1677.89     1646.81     45.21 o 
  -2   4   7      751.56      744.82     23.35 o 
  -1   4   7    11100.40    10653.99    656.74 o 
   0   4   7       58.60       63.42      6.81 o 
   1   4   7     1633.70     1598.30     41.18 o 
   2   4   7     2616.08     2608.78     52.14 o 
   3   4   7     1887.06     1957.88     45.34 o 
   4   4   7      596.53      570.20     24.60 o 
   5   4   7     2851.59     2816.31     57.03 o 
   6   4   7     1377.74     1364.37     29.78 o 
   7   4   7     2939.97     2835.62     71.90 o 
   8   4   7     2253.26     2157.77     56.61 o 
   9   4   7        1.24        7.76      7.12 o 
  10   4   7     1545.49     1554.16     44.00 o 
  11   4   7      451.28      486.58     31.89 o 
  -5   5   7       44.51       53.55     13.89 o 
  -4   5   7     1228.32     1172.44     49.85 o 
  -3   5   7       43.38       54.25      9.16 o 
  -2   5   7     1227.29     1181.02     34.43 o 
  -1   5   7    11399.42    11468.24    271.74 o 
   0   5   7     1636.26     1659.10     43.91 o 
   1   5   7      639.54      596.18     18.91 o 
   2   5   7       40.99       51.04      8.20 o 
   3   5   7      830.46      783.78     22.79 o 
   4   5   7     1266.48     1240.90     45.42 o 
   5   5   7       74.72       86.96      8.12 o 
   6   5   7      471.79      445.80     13.02 o 
   7   5   7     1599.65     1475.42     40.82 o 
   8   5   7     4573.07     4600.42    113.86 o 
   9   5   7      381.99      384.70     16.13 o 
  10   5   7     3105.89     3198.65    119.25 o 
  11   5   7       10.30       20.29     15.53 o 
  -4   6   7     3250.23     3197.51    116.64 o 
  -3   6   7     2125.44     2096.76     57.87 o 
  -2   6   7        4.09       16.98      8.28 o 
  -1   6   7     2407.20     2346.57     61.76 o 
   0   6   7        3.45        9.11      6.43 o 
   1   6   7      960.57      974.28     28.69 o 
   2   6   7      237.19      231.51     14.00 o 
   3   6   7     1274.07     1172.48     32.64 o 
   4   6   7     2109.83     2055.62     53.13 o 
   5   6   7     6967.55     6879.94    182.36 o 
   6   6   7     6673.99     6140.78    139.04 o 
   7   6   7     1454.35     1400.63     51.97 o 
   8   6   7      426.80      435.03     14.59 o 
   9   6   7       12.95       21.40      8.36 o 
  10   6   7     2392.83     2390.66     92.75 o 
  11   6   7       21.51       29.01     15.58 o 
  -3   7   7     2059.90     2072.45     58.22 o 
  -2   7   7       19.69       28.78      9.77 o 
  -1   7   7      690.04      618.81     23.52 o 
   0   7   7     1577.60     1584.96     44.71 o 
   1   7   7      474.69      466.65     18.44 o 
   2   7   7     2820.55     2727.16     70.10 o 
   3   7   7      854.72      765.04     24.37 o 
   4   7   7       38.57       42.01      7.05 o 
   5   7   7     1814.59     1767.74     47.73 o 
   6   7   7     5863.92     5798.60    141.53 o 
   7   7   7     2806.36     2841.03     95.03 o 
   8   7   7       24.12       22.49      6.18 o 
   9   7   7      400.37      395.42     14.37 o 
  10   7   7      208.28      208.79     21.15 o 
  11   7   7      961.87     1000.02     48.98 o 
  -3   8   7        7.99       23.59     10.82 o 
  -2   8   7      324.89      338.52     22.09 o 
  -1   8   7     1308.33     1248.76     39.80 o 
   0   8   7      556.56      550.55     22.82 o 
   1   8   7      733.57      694.68     24.98 o 
   2   8   7     5697.23     5578.70    226.89 o 
   3   8   7     3175.48     2862.22    130.42 o 
   4   8   7      181.61      169.00     12.56 o 
   5   8   7     2871.72     2769.28     71.92 o 
   6   8   7     2921.99     2962.10     76.47 o 
   7   8   7      759.20      831.05     57.13 o 
   8   8   7      395.18      445.94     47.20 o 
   9   8   7      354.31      323.55     15.87 o 
  10   8   7        7.30       15.21     13.52 o 
  11   8   7     3023.35     3153.42    120.57 o 
  -1   9   7     4122.15     4150.99    108.34 o 
   0   9   7      256.75      240.70     17.00 o 
   1   9   7      269.51      254.19     16.41 o 
   2   9   7      735.68      740.64     27.00 o 
   3   9   7     1655.00     1630.10     46.85 o 
   4   9   7       53.18       48.03      8.98 o 
   5   9   7     1277.59     1197.00     51.10 o 
   6   9   7      931.41      901.89     29.23 o 
   7   9   7        1.69        9.19     11.60 o 
   8   9   7     6027.76     6529.70    465.13 o 
   9   9   7     1208.51     1356.07     61.95 o 
  10   9   7      440.84      450.21     32.94 o 
   0  10   7      631.64      591.47     26.32 o 
   1  10   7       59.94       52.99     12.11 o 
   2  10   7      746.32      779.53     29.20 o 
   3  10   7       49.31       51.05     10.83 o 
   4  10   7      511.97      511.28     21.76 o 
   5  10   7      194.43      202.45     14.44 o 
   6  10   7     3479.98     3513.22     90.95 o 
   7  10   7        3.10       -0.63      7.56 o 
   8  10   7     3715.07     4010.79    273.26 o 
   9  10   7      987.39     1057.17     52.63 o 
  10  10   7     1563.22     1700.47     58.62 o 
   1  11   7       24.95       27.84     12.13 o 
   2  11   7     1037.40     1028.84     81.30 o 
   3  11   7       51.56       48.40     12.22 o 
   4  11   7      866.22      861.12     31.19 o 
   5  11   7     1974.50     1943.04     55.68 o 
   6  11   7     5338.77     5649.57    141.61 o 
   7  11   7     1052.61     1064.43     34.78 o 
   8  11   7      122.51      147.11     20.93 o 
   9  11   7      459.04      611.21     38.20 o 
   4  12   7       80.27      100.78     14.45 o 
   5  12   7        4.34       12.25     10.68 o 
   6  12   7     2511.38     2534.39     70.47 o 
   7  12   7     1933.59     1938.23     56.15 o 
  -4  -7   8       69.23       64.51     24.44 o 
  -3  -7   8     2141.84     2088.58     87.90 o 
  -2  -7   8      385.64      370.44     28.55 o 
  -1  -7   8     1020.75     1042.32     49.43 o 
   0  -7   8        0.93       -0.09     15.08 o 
   1  -7   8       22.57       21.27     12.11 o 
   2  -7   8        4.39      -13.32     13.32 o 
  -5  -6   8      152.07      137.85     13.23 o 
  -4  -6   8     1717.37     1729.28     49.54 o 
  -3  -6   8     2083.21     1987.29     82.60 o 
  -2  -6   8      140.68      136.88     20.65 o 
  -1  -6   8      154.51      156.44     21.20 o 
   0  -6   8      722.55      693.72     36.92 o 
   1  -6   8     1510.50     1457.20     44.52 o 
   2  -6   8      805.73      776.24     28.98 o 
   3  -6   8      215.70      189.83     20.06 o 
   4  -6   8        2.32        7.04     11.63 o 
  -5  -5   8      219.14      220.75     15.09 o 
  -4  -5   8     2611.59     2654.32     69.77 o 
  -3  -5   8      733.04      755.54     40.43 o 
  -2  -5   8      816.04      777.15     39.93 o 
  -1  -5   8     1653.14     1683.51     69.13 o 
   0  -5   8      495.95      494.04     20.43 o 
   1  -5   8      173.39      167.22     13.84 o 
   2  -5   8      751.62      694.21     25.93 o 
   3  -5   8      519.90      495.89     22.16 o 
   4  -5   8        0.52        4.45     10.44 o 
   5  -5   8     3268.00     3268.09    124.73 o 
  -6  -4   8       52.43       50.12     10.24 o 
  -5  -4   8     1523.02     1545.12     44.13 o 
  -4  -4   8      428.89      454.95     29.08 o 
  -3  -4   8     1086.57     1129.87     38.20 o 
  -2  -4   8     1162.04     1185.21     34.19 o 
  -1  -4   8     1754.75     1726.50     69.67 o 
   0  -4   8      446.42      428.75     18.07 o 
   1  -4   8      534.74      519.34     24.05 o 
   2  -4   8      227.25      223.64     14.18 o 
   3  -4   8       12.73       17.36     11.24 o 
   4  -4   8     1293.80     1340.82     42.88 o 
   5  -4   8      623.01      565.83     24.16 o 
   6  -4   8        4.77        4.95     10.59 o 
  -6  -3   8        0.07       -2.43     11.19 o 
  -5  -3   8     3887.26     4233.52    105.04 o 
  -4  -3   8       71.72       94.88     10.09 o 
  -3  -3   8     2026.96     2127.39     55.58 o 
  -2  -3   8        8.72       51.67     14.16 o 
  -1  -3   8      447.40      425.92     15.93 o 
   0  -3   8       78.62       79.77      9.51 o 
   1  -3   8       12.88       31.34     22.09 o 
   2  -3   8      297.06      306.38     15.48 o 
   3  -3   8      207.38      207.68     13.91 o 
   4  -3   8     8997.31     9201.13    224.26 o 
   5  -3   8       57.09       62.88     11.00 o 
   6  -3   8      199.46      190.60     15.39 o 
   7  -3   8       36.44       40.82     11.73 o 
  -6  -2   8       14.13       16.73      8.93 o 
  -5  -2   8     1344.94     1447.20     40.93 o 
  -4  -2   8        1.23        9.86      7.46 o 
  -3  -2   8     1580.82     1595.54     42.94 o 
  -2  -2   8      480.37      457.31     16.82 o 
  -1  -2   8       76.70       72.33      8.72 o 
   0  -2   8      652.77      638.83     16.28 o 
   1  -2   8     3991.77     3724.13     93.61 o 
   2  -2   8     1891.97     1921.49     52.04 o 
   3  -2   8      744.48      712.66     39.45 o 
   4  -2   8     4306.42     4295.66    108.58 o 
   5  -2   8      121.37      114.14     11.99 o 
   6  -2   8       19.26       13.52      9.26 o 
   7  -2   8       54.88       59.86     11.09 o 
   8  -2   8      542.54      601.44     24.86 o 
  -6  -1   8      131.15      151.06     12.29 o 
  -5  -1   8        6.64       18.94      9.02 o 
  -4  -1   8     1772.62     1867.96     49.26 o 
  -3  -1   8      799.12      752.53     26.54 o 
  -2  -1   8       94.22      103.91      9.09 o 
  -1  -1   8      251.40      262.85      9.09 o 
   0  -1   8      733.54      737.48     17.79 o 
   1  -1   8     9988.38    10037.03    193.84 o 
   2  -1   8     6838.56     6901.38    168.28 o 
   3  -1   8     1849.74     1825.28     91.28 o 
   4  -1   8      209.71      199.21     12.70 o 
   5  -1   8      340.95      317.12     15.81 o 
   6  -1   8       99.24       94.13     19.07 o 
   7  -1   8      562.67      566.68     28.94 o 
   8  -1   8      771.07      741.62     27.05 o 
   9  -1   8      547.79      503.89     22.37 o 
  -6   0   8       11.82       12.35      7.49 o 
  -5   0   8        2.34        1.54      7.25 o 
  -4   0   8     3201.59     3230.39     80.21 o 
  -3   0   8     1174.10     1178.23     62.41 o 
  -2   0   8     2904.14     2976.93     73.32 o 
  -1   0   8     1846.76     1675.77     96.63 o 
   0   0   8      169.61      179.73      7.40 o 
   1   0   8     1003.78     1034.04     23.16 o 
   2   0   8     3721.74     3666.05     84.78 o 
   3   0   8     1122.44     1139.93     33.24 o 
   4   0   8     1733.35     1769.57     48.27 o 
   5   0   8      599.87      613.12     25.13 o 
   6   0   8      645.75      627.77     22.47 o 
   7   0   8     2660.37     2682.97     70.55 o 
   8   0   8       50.83       54.67     10.08 o 
   9   0   8      164.80      147.93     13.69 o 
  -6   1   8        1.74       10.87     10.19 o 
  -5   1   8     1367.00     1341.76     53.91 o 
  -4   1   8      228.63      232.87     21.79 o 
  -3   1   8       84.45       90.13      8.97 o 
  -2   1   8      545.29      554.64     14.55 o 
  -1   1   8     1492.26     1513.75     32.13 o 
   0   1   8     4371.68     4488.59     88.32 o 
   1   1   8      208.71      200.06     11.67 o 
   2   1   8      626.37      628.07     15.42 o 
   3   1   8       71.38       73.54      4.95 o 
   4   1   8    14197.27    13471.48    588.62 o 
   5   1   8       41.04       45.75     15.01 o 
   6   1   8      170.83      147.65     11.17 o 
   7   1   8     2414.55     2472.78     65.07 o 
   8   1   8       11.75       11.13      8.10 o 
   9   1   8      574.42      535.78     21.34 o 
  10   1   8     1038.42     1021.09     33.39 o 
  -6   2   8      241.76      236.75     20.88 o 
  -5   2   8     2695.76     2537.82     92.15 o 
  -4   2   8        5.67       16.54      9.09 o 
  -3   2   8      141.81      147.11     13.80 o 
  -2   2   8     3210.41     3146.62     63.59 o 
  -1   2   8      551.04      550.34     14.20 o 
   0   2   8       42.34       51.49      4.87 o 
   1   2   8       41.68       60.51      5.13 o 
   2   2   8     1873.91     1916.15     39.57 o 
   3   2   8      188.69      202.96     12.97 o 
   4   2   8    20214.58    21414.86    661.36 o 
   5   2   8      323.25      324.53     21.95 o 
   6   2   8      698.88      660.75     27.05 o 
   7   2   8       18.66       24.44      8.77 o 
   8   2   8       45.76       46.53      8.79 o 
   9   2   8      358.31      343.41     16.65 o 
  10   2   8      118.98      117.70     12.98 o 
  -5   3   8      101.42      115.22     15.76 o 
  -4   3   8       64.69       54.96     11.65 o 
  -3   3   8      527.37      503.98     25.04 o 
  -2   3   8     2830.59     2682.19     67.62 o 
  -1   3   8      232.45      220.34     10.58 o 
   0   3   8      555.95      546.24     15.45 o 
   1   3   8     5198.68     5235.46    125.28 o 
   2   3   8     3435.67     3437.24     68.15 o 
   3   3   8     3131.28     3217.85     64.47 o 
   4   3   8     5787.60     5724.63    198.24 o 
   5   3   8        5.19        7.47      2.91 o 
   6   3   8      709.64      681.94     22.38 o 
   7   3   8       78.53       86.73      9.54 o 
   8   3   8      649.20      601.23     21.32 o 
   9   3   8     3681.68     3620.12     92.48 o 
  10   3   8      234.07      242.97     14.80 o 
  -5   4   8      914.84      842.99     39.70 o 
  -4   4   8     1037.31      960.54     42.08 o 
  -3   4   8        5.56        9.88      7.01 o 
  -2   4   8      249.36      245.89     17.13 o 
  -1   4   8      493.86      490.97     17.26 o 
   0   4   8      243.32      252.56     11.49 o 
   1   4   8     4640.23     4716.17    113.75 o 
   2   4   8     2779.16     2774.93     68.50 o 
   3   4   8     8789.22     9296.50    179.40 o 
   4   4   8        1.40       11.28      3.80 o 
   5   4   8      544.01      548.73     32.35 o 
   6   4   8     1365.63     1332.00     29.36 o 
   7   4   8      901.44      880.74     31.84 o 
   8   4   8      872.59      828.95     26.38 o 
   9   4   8      851.52      810.75     26.56 o 
  10   4   8      120.12      136.92     15.99 o 
  11   4   8      746.58      778.89     42.17 o 
  -4   5   8      837.21      825.26     39.20 o 
  -3   5   8      207.84      207.06     18.05 o 
  -2   5   8      167.29      161.47     11.49 o 
  -1   5   8      610.02      560.03     22.96 o 
   0   5   8     5786.51     5730.38    138.50 o 
   1   5   8      931.20      899.75     35.73 o 
   2   5   8     2298.78     2373.77     59.89 o 
   3   5   8     3385.51     3453.79    104.53 o 
   4   5   8     1001.42      993.13     27.61 o 
   5   5   8      189.83      185.22      8.26 o 
   6   5   8     4877.27     4954.51    169.25 o 
   7   5   8     2579.38     2508.05     65.09 o 
   8   5   8       36.39       39.26      7.81 o 
   9   5   8      115.62      109.89     10.95 o 
  10   5   8      327.79      327.12     24.35 o 
  11   5   8     1628.46     1778.77     75.25 o 
  -3   6   8        3.26        3.44      8.92 o 
  -2   6   8      422.26      391.03     29.79 o 
  -1   6   8      298.30      280.76     14.80 o 
   0   6   8     9179.54     8966.70    214.71 o 
   1   6   8     5369.68     5168.03    126.06 o 
   2   6   8     1318.47     1288.13     35.83 o 
   3   6   8        4.05        8.88      5.61 o 
   4   6   8     4596.65     4558.24    111.15 o 
   5   6   8      155.04      141.20      9.38 o 
   6   6   8      612.00      585.51     19.48 o 
   7   6   8      999.24      963.33     23.61 o 
   8   6   8       11.66       21.63      7.35 o 
   9   6   8      147.17      143.80     11.35 o 
  10   6   8     1049.97     1079.96     40.14 o 
  11   6   8     4467.19     4756.66    173.52 o 
  -3   7   8     1424.09     1399.05     43.35 o 
  -2   7   8     2470.40     2559.47     76.21 o 
  -1   7   8      166.09      205.42     14.26 o 
   0   7   8     1166.95     1162.84     35.50 o 
   1   7   8      893.62      893.33     28.48 o 
   2   7   8      634.17      595.49     21.14 o 
   3   7   8      133.90      134.12     10.14 o 
   4   7   8     3646.52     3563.93     89.29 o 
   5   7   8       23.76       28.29      6.56 o 
   6   7   8      927.00      875.28     27.16 o 
   7   7   8      274.66      264.03     15.03 o 
   8   7   8     1797.15     1752.57     63.25 o 
   9   7   8      951.15      959.45     40.30 o 
  10   7   8      328.34      324.48     24.49 o 
  11   7   8     2105.57     2227.10     90.37 o 
  -2   8   8     3225.82     3407.43     90.87 o 
  -1   8   8      812.43      823.74     30.35 o 
   0   8   8      132.38      133.18     17.96 o 
   1   8   8       20.31       18.53      8.63 o 
   2   8   8       18.89       15.71      7.87 o 
   3   8   8     5147.34     4925.90    122.42 o 
   4   8   8        4.78        8.17      6.79 o 
   5   8   8       85.86       93.27     11.76 o 
   6   8   8      571.85      532.22     20.07 o 
   7   8   8      585.99      573.71     20.98 o 
   8   8   8     2312.73     2430.43    131.60 o 
   9   8   8     4126.24     4529.52    430.01 o 
  -1   9   8      141.59      151.33     15.97 o 
   0   9   8      379.61      374.06     20.55 o 
   1   9   8       24.12       31.48     10.43 o 
   2   9   8      133.64      129.75     12.99 o 
   3   9   8     7917.04     7699.05    188.21 o 
   4   9   8      431.15      407.39     18.45 o 
   5   9   8        4.84       11.31      7.53 o 
   6   9   8     1620.10     1469.81     42.79 o 
   7   9   8       83.23       77.49     10.01 o 
   8   9   8      111.75      135.13     12.23 o 
   9   9   8      984.26     1082.81    108.37 o 
  10   9   8      387.87      579.82     33.67 o 
   0  10   8     2652.38     2770.19     77.85 o 
   1  10   8     2024.65     2106.11     61.36 o 
   2  10   8      419.58      385.25     20.55 o 
   3  10   8     1410.37     1323.01     53.02 o 
   4  10   8       88.90       91.31     13.04 o 
   5  10   8      128.75      120.51     12.51 o 
   6  10   8     1419.27     1352.20     41.02 o 
   7  10   8      206.85      248.44     26.59 o 
   8  10   8      495.00      533.22     38.70 o 
   9  10   8       58.97       80.41     17.64 o 
   2  11   8      664.67      691.83     29.17 o 
   3  11   8      104.15      107.71     14.16 o 
   4  11   8       51.73       61.54     12.06 o 
   5  11   8     1014.09      986.78     33.90 o 
   6  11   8        0.24        7.43     16.68 o 
   7  11   8      491.80      509.39     22.40 o 
   8  11   8      158.18      169.60     13.88 o 
   9  11   8        3.00       -1.92     13.11 o 
   5  12   8     2842.99     2927.80     80.23 o 
   6  12   8      250.86      255.87     17.46 o 
  -3  -6   9       63.50       50.62     23.94 o 
  -2  -6   9       20.58        9.32     16.31 o 
  -1  -6   9      235.09      241.46     25.81 o 
   1  -6   9      242.38      226.83     17.12 o 
   2  -6   9        3.19       -1.49     10.75 o 
  -4  -5   9      354.24      337.63     28.49 o 
  -3  -5   9      969.07      950.67     49.34 o 
  -2  -5   9        0.23       -7.31     14.99 o 
  -1  -5   9       62.99       66.57     18.64 o 
   0  -5   9     2653.36     2727.84    104.67 o 
   1  -5   9       84.09       93.13     12.57 o 
   2  -5   9       12.04       25.66     10.62 o 
   3  -5   9      510.20      483.02     22.33 o 
   4  -5   9      907.99      847.73     43.95 o 
  -5  -4   9       19.96       40.25     10.09 o 
  -4  -4   9      202.17      188.70     13.76 o 
  -3  -4   9     2457.21     2513.33     66.17 o 
  -2  -4   9       95.25      105.17     19.23 o 
  -1  -4   9     3383.31     3338.50    124.27 o 
   0  -4   9      286.88      256.22     24.31 o 
   1  -4   9      166.16      167.51     14.01 o 
   2  -4   9      300.78      304.23     17.14 o 
   3  -4   9      221.45      209.95     15.90 o 
   4  -4   9      402.01      395.82     20.43 o 
   5  -4   9     1050.36     1006.44     34.91 o 
  -5  -3   9       16.34       15.36      9.05 o 
  -4  -3   9     1889.17     1993.48     53.96 o 
  -3  -3   9      214.81      254.02     20.93 o 
  -2  -3   9      145.39      153.72      9.79 o 
  -1  -3   9     3953.83     3991.57    144.60 o 
   0  -3   9        4.47        6.66     10.21 o 
   1  -3   9        5.16       11.76      8.18 o 
   2  -3   9     2602.09     2624.61     69.96 o 
   3  -3   9      373.67      379.16     18.62 o 
   4  -3   9      156.58      159.27     14.30 o 
   5  -3   9      112.32      110.40     14.48 o 
   6  -3   9       39.08       35.65     11.82 o 
  -5  -2   9        2.15        8.15     10.14 o 
  -4  -2   9     7404.03     8177.24    195.20 o 
  -3  -2   9      265.89      282.19     14.35 o 
  -2  -2   9        1.29        2.15      6.64 o 
  -1  -2   9       62.46       70.78     11.10 o 
   0  -2   9      959.70      997.87     30.39 o 
   1  -2   9      221.73      212.28     22.50 o 
   2  -2   9      326.11      313.97     15.61 o 
   3  -2   9        3.75        6.82      8.23 o 
   4  -2   9        4.18       -2.83      8.49 o 
   5  -2   9     1985.97     2030.11     56.84 o 
   6  -2   9      141.70      129.02     13.96 o 
   7  -2   9     2628.45     2848.34     77.34 o 
  -5  -1   9       84.08       76.79     15.42 o 
  -4  -1   9     4586.93     4888.82    119.33 o 
  -3  -1   9      421.21      430.82     17.12 o 
  -2  -1   9       23.50       31.40      7.40 o 
  -1  -1   9      167.48      171.10     10.39 o 
   0  -1   9     1989.52     2005.11     42.28 o 
   1  -1   9     1492.56     1482.88     41.38 o 
   2  -1   9     1154.81     1081.26     34.24 o 
   3  -1   9      938.23      932.35     29.63 o 
   4  -1   9      725.50      713.46     42.99 o 
   5  -1   9      658.71      618.66     23.38 o 
   6  -1   9      113.75      121.20     12.96 o 
   7  -1   9     5524.03     5324.56    134.04 o 
   8  -1   9      245.10      263.08     16.99 o 
  -5   0   9      273.35      296.70     14.44 o 
  -4   0   9      490.80      521.16     27.82 o 
  -3   0   9      164.75      183.08     11.46 o 
  -2   0   9      596.16      598.42     20.16 o 
  -1   0   9     1970.65     2030.66     37.71 o 
   0   0   9     1749.45     1712.81     41.10 o 
   1   0   9     2232.91     2284.13     47.21 o 
   2   0   9     1370.07     1313.02     37.45 o 
   3   0   9     1094.55     1085.70     32.81 o 
   4   0   9     2837.15     2823.97     74.00 o 
   5   0   9      562.65      558.14     31.00 o 
   6   0   9       75.34       72.95     10.26 o 
   7   0   9     1045.59      969.10     31.53 o 
   8   0   9      770.08      725.85     26.72 o 
   9   0   9      510.30      531.84     23.07 o 
  -5   1   9      710.84      701.45     33.90 o 
  -3   1   9      170.30      194.45     11.51 o 
  -2   1   9      889.94      883.94     26.03 o 
  -1   1   9     7656.04     7687.99    235.98 o 
   0   1   9     1331.29     1343.36     37.45 o 
   1   1   9       39.56       43.74      7.02 o 
   2   1   9        9.64       15.67      4.15 o 
   3   1   9     1559.31     1464.39     49.00 o 
   4   1   9     1927.70     1754.19     48.56 o 
   5   1   9      133.14      185.07     42.63 o 
   6   1   9      462.14      442.96     18.59 o 
   7   1   9        4.11        7.20      8.14 o 
   8   1   9     3436.03     3394.89     88.03 o 
   9   1   9      413.43      390.05     18.76 o 
  -5   2   9       97.95       64.47     11.79 o 
  -4   2   9     3194.71     3111.76    110.29 o 
  -3   2   9        0.38        1.37      8.41 o 
  -2   2   9      205.46      190.20     14.53 o 
  -1   2   9     6046.96     6249.19    127.37 o 
   0   2   9     1341.10     1416.68     31.05 o 
   1   2   9       14.65       20.78      4.52 o 
   2   2   9     3027.37     3232.11     64.90 o 
   3   2   9     2616.13     2763.32    145.92 o 
   4   2   9      349.64      311.79     24.26 o 
   5   2   9     1084.12     1048.95     32.19 o 
   6   2   9      363.68      354.57     16.17 o 
   7   2   9      602.77      585.38     21.65 o 
   8   2   9     1632.47     1583.68     63.94 o 
   9   2   9      220.30      217.66     18.16 o 
  10   2   9     1086.84     1088.95     35.01 o 
  -4   3   9     5278.96     4919.31    169.18 o 
  -3   3   9      191.66      182.43     16.17 o 
  -2   3   9      498.98      499.69     25.93 o 
  -1   3   9       68.14       82.66      8.28 o 
   0   3   9      125.77      129.93      8.81 o 
   1   3   9      752.09      760.09     22.30 o 
   2   3   9      116.63      122.06      6.55 o 
   3   3   9     3970.73     4152.97     82.57 o 
   4   3   9      183.50      159.12      7.28 o 
   5   3   9     4195.38     3747.27    313.69 o 
   6   3   9     1233.47     1207.96     35.67 o 
   7   3   9     6927.10     6788.01    166.52 o 
   8   3   9      714.56      663.79     32.96 o 
   9   3   9      145.10      151.11     16.84 o 
  10   3   9       72.08       69.29     11.11 o 
  -4   4   9      891.24      795.20     37.69 o 
  -3   4   9       53.04       57.70     11.92 o 
  -2   4   9      308.70      294.62     20.54 o 
  -1   4   9      225.69      221.41     11.68 o 
   0   4   9       50.18       59.32      7.42 o 
   1   4   9     4437.21     4417.99    107.35 o 
   2   4   9     1123.02     1135.86     34.45 o 
   3   4   9     2668.40     2733.39     67.71 o 
   4   4   9      806.73      794.69     19.33 o 
   5   4   9      617.65      613.30     37.33 o 
   6   4   9     2511.71     2412.43    109.97 o 
   7   4   9     2576.48     2521.84     66.45 o 
   8   4   9        3.26        1.79      7.40 o 
   9   4   9      191.37      189.33     13.16 o 
  10   4   9      687.47      680.48     24.88 o 
  -3   5   9      135.02      131.12     16.31 o 
  -2   5   9      399.13      388.96     22.57 o 
  -1   5   9      865.40      817.01     26.05 o 
   0   5   9      259.66      259.00     12.85 o 
   1   5   9     1151.07     1123.53     32.05 o 
   2   5   9      366.25      360.82     14.24 o 
   3   5   9     2440.62     2495.98     62.85 o 
   4   5   9     4877.63     4632.03    345.06 o 
   5   5   9      157.76      163.14      9.30 o 
   6   5   9     5358.37     5329.17    128.07 o 
   7   5   9      201.87      194.63     12.26 o 
   8   5   9     1925.00     1875.44     51.68 o 
   9   5   9       12.88       20.40      8.60 o 
  10   5   9      464.56      487.94     20.30 o 
  -3   6   9       95.67       89.41     15.90 o 
  -2   6   9     2188.14     2067.32     62.55 o 
  -1   6   9     1434.69     1440.84     41.64 o 
   0   6   9       82.35      101.38     10.45 o 
   1   6   9       64.33       63.51      8.89 o 
   2   6   9     1006.67      911.24     27.60 o 
   3   6   9     4490.86     4656.02    113.83 o 
   4   6   9      709.73      678.93     21.69 o 
   5   6   9       15.49       16.26      5.89 o 
   6   6   9     6479.34     6647.29    159.54 o 
   7   6   9     1216.06     1175.88     32.95 o 
   8   6   9     3028.84     3046.79    109.97 o 
   9   6   9      180.83      171.69     18.07 o 
  10   6   9       87.42      100.89     11.88 o 
  -2   7   9      200.24      209.46     15.62 o 
  -1   7   9      350.48      369.00     18.67 o 
   0   7   9       80.78       87.18     10.81 o 
   1   7   9      295.05      309.77     15.58 o 
   2   7   9     1696.62     1675.30     46.29 o 
   3   7   9     6974.62     7076.65    170.92 o 
   4   7   9     1043.02     1038.65     30.96 o 
   5   7   9     1234.00     1239.59     35.37 o 
   6   7   9     1168.28     1186.32     34.23 o 
   7   7   9      655.52      609.69     23.62 o 
   8   7   9     1167.42     1088.29     44.91 o 
   9   7   9       26.64       30.38     11.38 o 
  10   7   9      118.36      125.82     15.90 o 
  -1   8   9     1385.35     1459.82     45.23 o 
   0   8   9      236.78      236.22     16.10 o 
   1   8   9      948.46      928.55     31.06 o 
   2   8   9     1000.25      934.83     48.63 o 
   3   8   9     3478.77     3402.19     93.73 o 
   4   8   9     1409.96     1306.34     38.28 o 
   5   8   9       32.06       32.55      9.02 o 
   6   8   9      124.47      119.04     11.76 o 
   7   8   9     2723.07     2525.81    102.14 o 
   8   8   9      304.32      327.18     36.85 o 
   9   8   9      943.92      910.97     40.07 o 
  10   8   9     1216.37     1258.52     51.40 o 
   0   9   9      336.78      372.71     20.93 o 
   1   9   9     2267.97     2250.85     63.40 o 
   2   9   9       78.88       74.41     11.57 o 
   3   9   9      495.35      485.91     21.00 o 
   4   9   9     1182.73      962.94     68.62 o 
   5   9   9       59.65       59.09      9.56 o 
   6   9   9      528.88      506.34     20.40 o 
   7   9   9      221.77      217.00     13.96 o 
   8   9   9      627.34      628.68     23.72 o 
   9   9   9     1319.09     1414.42    106.93 o 
   1  10   9      451.99      479.07     35.29 o 
   2  10   9      665.21      686.04     27.78 o 
   3  10   9      205.83      209.08     15.91 o 
   4  10   9     2311.38     2173.65     61.18 o 
   5  10   9      407.41      361.88     25.61 o 
   6  10   9     3959.96     3778.04     97.69 o 
   7  10   9      614.03      607.00     23.87 o 
   8  10   9      483.66      553.05     58.87 o 
   9  10   9      147.64      177.72     16.88 o 
   3  11   9      835.19      764.76     30.53 o 
   4  11   9      160.66      149.38     15.40 o 
   5  11   9      209.06      201.05     15.94 o 
   6  11   9     1714.09     1738.26     89.48 o 
   7  11   9      819.60      784.67     32.05 o 
   8  11   9      314.45      320.23     17.74 o 
  -2  -5  10       42.14       32.76     14.35 o 
  -1  -5  10      880.03      889.45     46.78 o 
   0  -5  10      100.95      104.90     21.70 o 
   2  -5  10       12.53       15.49     11.00 o 
  -3  -4  10      513.45      581.79     37.74 o 
  -2  -4  10      302.75      334.02     31.62 o 
  -1  -4  10      659.92      658.23     38.15 o 
   0  -4  10       93.10       82.10     19.78 o 
   1  -4  10     2329.40     2309.43     88.82 o 
   2  -4  10        4.05        9.01     10.23 o 
   3  -4  10      947.50      915.47     57.64 o 
   4  -4  10      235.87      210.05     21.15 o 
  -4  -3  10       11.61       20.30      8.44 o 
  -3  -3  10      525.08      600.77     28.14 o 
  -2  -3  10      255.64      257.31     27.28 o 
  -1  -3  10      899.59      850.11     43.18 o 
   0  -3  10     2918.42     2885.05    110.43 o 
   1  -3  10     1198.55     1133.68     43.81 o 
   2  -3  10      585.40      602.67     23.97 o 
   3  -3  10       56.30       46.63     10.84 o 
   4  -3  10      621.15      662.08     26.34 o 
   5  -3  10       47.18       32.62     11.21 o 
  -4  -2  10        0.21       -4.56      8.13 o 
  -3  -2  10      795.86      866.74     36.57 o 
  -2  -2  10        4.08        8.66      7.62 o 
  -1  -2  10     1035.42     1006.82     47.01 o 
   0  -2  10     2373.51     2420.00     93.89 o 
   1  -2  10      348.13      352.15     17.00 o 
   2  -2  10     2024.88     1955.92     54.51 o 
   3  -2  10      944.38      932.58     31.18 o 
   4  -2  10     1999.38     2035.26     57.33 o 
   5  -2  10       90.84       83.11     12.25 o 
   6  -2  10        8.86       10.24     10.65 o 
  -4  -1  10        2.32       -3.57      7.99 o 
  -3  -1  10     1954.85     2088.10     55.40 o 
  -2  -1  10     1121.52     1191.14     34.43 o 
  -1  -1  10     2266.60     2414.61     62.13 o 
   0  -1  10       32.92       32.90      8.19 o 
   1  -1  10     1054.06     1061.67     59.28 o 
   2  -1  10      447.22      425.76     29.26 o 
   3  -1  10      804.32      714.35     25.48 o 
   4  -1  10     1681.72     1640.74     47.51 o 
   5  -1  10      131.60      115.47     25.15 o 
   6  -1  10      104.63      109.63     13.29 o 
   7  -1  10       12.56       -3.23     10.38 o 
  -4   0  10      278.75      264.08     19.87 o 
  -3   0  10      408.50      450.30     26.36 o 
  -2   0  10      797.43      823.45     25.72 o 
  -1   0  10     3327.66     3558.81     87.73 o 
   0   0  10       18.42       27.10      5.62 o 
   1   0  10     1521.17     1592.24     46.69 o 
   2   0  10      469.63      504.79     19.71 o 
   3   0  10     1246.93     1194.04     58.07 o 
   4   0  10     1165.40     1106.83     34.65 o 
   5   0  10      175.80      184.62     24.67 o 
   6   0  10      657.06      657.15     26.91 o 
   7   0  10      122.44      122.90     13.80 o 
   8   0  10     2555.19     2562.29     93.75 o 
  -4   1  10      755.93      698.75     33.63 o 
  -2   1  10      188.69      208.47     11.67 o 
  -1   1  10      425.55      448.90     16.80 o 
   0   1  10     2597.07     2696.63     55.49 o 
   1   1  10       27.09       35.49      5.34 o 
   2   1  10       50.77       44.53      8.44 o 
   3   1  10     1744.61     1559.81     44.15 o 
   4   1  10      155.39      151.74     23.12 o 
   5   1  10     2951.79     2809.06     74.60 o 
   6   1  10     4044.96     4141.07    106.08 o 
   7   1  10      390.42      363.29     18.09 o 
   8   1  10      551.89      539.94     22.63 o 
   9   1  10       13.11        4.91      9.86 o 
  -4   2  10       30.32       47.88     12.98 o 
  -3   2  10      114.09       99.65     14.07 o 
  -2   2  10      573.31      536.56     26.36 o 
  -1   2  10      131.90      136.04      9.69 o 
   0   2  10     7807.24     8151.20    158.52 o 
   1   2  10       59.31       70.60      6.48 o 
   2   2  10     1596.98     1637.44     47.53 o 
   3   2  10       38.59       51.56      8.51 o 
   4   2  10      193.04      179.28     17.38 o 
   5   2  10      899.08      863.08     28.68 o 
   6   2  10     2975.70     2900.66     76.86 o 
   7   2  10      416.07      391.70     18.24 o 
   8   2  10       15.22        0.02      9.20 o 
   9   2  10      167.18      173.04     14.96 o 
  -3   3  10     1240.82     1166.78     48.20 o 
  -2   3  10      978.57      973.20     40.94 o 
  -1   3  10      120.73      119.33      9.52 o 
   0   3  10     3853.20     3958.36     97.25 o 
   1   3  10       26.36       26.56      6.05 o 
   2   3  10     1914.06     1973.42     50.59 o 
   3   3  10     1456.99     1498.39     32.65 o 
   4   3  10        0.93        4.97      6.91 o 
   5   3  10      796.71      706.10     72.30 o 
   6   3  10      253.66      231.71     20.99 o 
   7   3  10      687.30      645.92     23.83 o 
   8   3  10     1729.75     1746.85     56.77 o 
   9   3  10        9.53       17.11      9.47 o 
  -3   4  10     2225.59     2099.36     79.31 o 
  -2   4  10     1677.50     1684.33     64.69 o 
  -1   4  10     2571.73     2552.91     65.94 o 
   0   4  10      537.70      489.49     22.75 o 
   1   4  10      124.14      122.56      9.44 o 
   2   4  10      218.36      233.65     11.38 o 
   3   4  10       79.88       79.85      7.93 o 
   4   4  10      229.32      251.38     11.09 o 
   5   4  10     1440.86     1313.49     99.90 o 
   6   4  10       66.90       61.51     16.15 o 
   7   4  10      116.22       92.61     11.28 o 
   8   4  10     5494.45     5502.08    137.58 o 
   9   4  10      583.84      576.23     22.70 o 
  10   4  10      411.04      362.25     18.24 o 
  -2   5  10     2117.17     1999.85     76.39 o 
  -1   5  10     1792.54     1742.98     47.97 o 
   0   5  10        7.08        5.66      6.81 o 
   1   5  10     1035.91     1008.02     40.66 o 
   2   5  10     3589.59     3642.05     90.31 o 
   3   5  10     2040.89     2002.55     51.95 o 
   4   5  10        3.25        5.90      5.17 o 
   5   5  10        6.27       14.89      5.04 o 
   6   5  10     1112.98     1094.18     45.37 o 
   7   5  10      944.79      917.09     39.93 o 
   8   5  10     3292.23     3153.32     82.48 o 
   9   5  10      514.29      554.85     22.17 o 
  10   5  10     1207.49     1141.74     54.78 o 
  -2   6  10      850.24      837.81     32.69 o 
  -1   6  10       91.64       82.32     10.91 o 
   0   6  10     1232.23     1229.12     36.52 o 
   1   6  10      215.42      210.02     12.65 o 
   2   6  10     2938.10     2854.88     73.00 o 
   3   6  10     1135.95     1105.15     32.05 o 
   4   6  10       23.64       23.05      6.56 o 
   5   6  10      712.05      705.00     22.34 o 
   6   6  10     1786.17     1749.16     46.24 o 
   7   6  10     2793.49     2842.61    103.80 o 
   8   6  10      142.47      131.08     16.22 o 
   9   6  10       77.06       88.91     15.40 o 
  10   6  10      140.98      160.46     17.77 o 
  -1   7  10      375.27      400.87     19.83 o 
   0   7  10     2577.75     2596.54     69.40 o 
   1   7  10        6.08       11.33      8.10 o 
   2   7  10      123.06      123.20     11.24 o 
   3   7  10       50.46       55.75      8.83 o 
   4   7  10     1513.96     1502.51     41.99 o 
   5   7  10       87.88       85.17      9.42 o 
   6   7  10     1746.75     1772.91     47.83 o 
   7   7  10     3420.13     3549.58    127.56 o 
   8   7  10       62.39       87.45     13.93 o 
   9   7  10       17.57       33.67     12.43 o 
  10   7  10      179.63      168.45     18.00 o 
   0   8  10      664.41      670.78     26.71 o 
   1   8  10        3.87        6.69      9.15 o 
   2   8  10       97.00       95.45     11.11 o 
   3   8  10      219.47      216.92     14.25 o 
   4   8  10     2648.72     2664.64     70.02 o 
   5   8  10     5725.35     5774.35    141.82 o 
   6   8  10      887.14      859.40     27.78 o 
   7   8  10     1234.35     1239.00     36.54 o 
   8   8  10       39.24       54.96     13.11 o 
   9   8  10       69.17       90.23     15.67 o 
   1   9  10      634.44      647.27     32.71 o 
   2   9  10     1530.64     1477.51     45.03 o 
   3   9  10        7.71       11.40      8.59 o 
   4   9  10     1688.61     1622.07     47.14 o 
   5   9  10     3088.28     2924.14     77.12 o 
   6   9  10      111.61      117.80     11.77 o 
   7   9  10      166.39      145.22     12.29 o 
   8   9  10     1501.29     1469.20     42.98 o 
   9   9  10        2.17        9.41     11.38 o 
   3  10  10       48.62       51.63     11.70 o 
   4  10  10        3.17       -2.93      9.01 o 
   5  10  10      163.58      145.00     14.46 o 
   6  10  10      351.29      336.75     17.85 o 
   7  10  10     1628.10     1552.20     45.90 o 
   8  10  10       75.29       85.35     11.09 o 
   0  -4  11      499.69      550.13     37.10 o 
   1  -4  11      803.56      774.41     44.00 o 
   2  -4  11      250.17      258.23     18.35 o 
  -2  -3  11     1413.21     1652.67     71.73 o 
  -1  -3  11      121.91      110.20     20.65 o 
   0  -3  11      723.11      723.01     41.44 o 
   1  -3  11        5.06        6.94     17.09 o 
   2  -3  11       43.06       40.57     11.49 o 
   3  -3  11      256.25      273.55     27.73 o 
   4  -3  11     3317.24     3280.57    124.64 o 
  -2  -2  11     2165.01     2457.19     95.49 o 
  -1  -2  11      457.75      479.17     32.07 o 
   0  -2  11      109.79      117.97     20.42 o 
   1  -2  11      899.75      900.85     30.40 o 
   2  -2  11      166.67      163.79     15.08 o 
   3  -2  11     2372.68     2348.64     65.27 o 
   4  -2  11      285.52      267.12     17.60 o 
   5  -2  11      503.85      465.98     22.55 o 
  -3  -1  11        7.62       15.71      8.40 o 
  -2  -1  11      193.50      218.87     13.53 o 
  -1  -1  11       19.14        7.04     15.63 o 
   0  -1  11      891.63      951.54     46.28 o 
   1  -1  11      375.04      376.35     17.81 o 
   2  -1  11      113.99      107.11     12.31 o 
   3  -1  11     4436.99     4535.74    115.99 o 
   4  -1  11      150.31      161.18     17.34 o 
   5  -1  11      349.75      354.25     19.19 o 
   6  -1  11       51.08       59.83     14.89 o 
  -3   0  11      185.78      210.90     17.18 o 
  -2   0  11      150.27      164.86     12.25 o 
  -1   0  11       66.74       75.06      9.31 o 
   0   0  11     3275.86     3553.42    129.11 o 
   1   0  11      379.69      393.08     21.11 o 
   2   0  11       40.89       31.16      9.18 o 
   3   0  11     2462.84     2348.25     64.08 o 
   4   0  11       93.36       80.44     18.32 o 
   5   0  11      561.85      571.46     23.44 o 
   6   0  11      220.02      216.27     15.87 o 
   7   0  11      467.30      481.62     22.42 o 
  -3   1  11       50.75       48.02     12.34 o 
  -2   1  11       47.87       67.21     11.01 o 
  -1   1  11      402.50      388.99     21.66 o 
   0   1  11     4021.04     4284.79     94.55 o 
   1   1  11      854.98      933.27     29.42 o 
   2   1  11       42.83       63.06     14.71 o 
   3   1  11      513.82      517.11     20.86 o 
   4   1  11     1695.40     1532.67     85.60 o 
   5   1  11     1068.55      971.97     36.41 o 
   6   1  11      697.68      724.43     27.17 o 
   7   1  11       20.55       23.11     10.14 o 
   8   1  11       51.78       61.71     12.25 o 
  -3   2  11      338.19      358.47     23.26 o 
  -2   2  11     2640.53     2739.44     97.91 o 
  -1   2  11      387.61      362.21     20.88 o 
   0   2  11      334.52      392.83     15.65 o 
   1   2  11      586.12      570.15     19.12 o 
   2   2  11       28.49       45.66      8.51 o 
   3   2  11      943.05      926.49     29.56 o 
   4   2  11     1311.53     1307.37     68.99 o 
   5   2  11     1425.53     1262.85    140.28 o 
   6   2  11     2710.42     2628.24     87.54 o 
   7   2  11      927.53      941.44     59.39 o 
   8   2  11        7.76        8.08      9.81 o 
  -2   3  11     1201.87     1135.85     47.01 o 
  -1   3  11      294.92      296.79     19.28 o 
   0   3  11        3.32        1.44      6.21 o 
   1   3  11      537.41      553.37     19.13 o 
   2   3  11        1.53       -2.70      8.34 o 
   3   3  11     5660.60     6047.02    211.12 o 
   4   3  11       45.32       42.76      8.56 o 
   5   3  11      428.76      403.74     19.05 o 
   6   3  11      632.28      553.73     97.04 o 
   7   3  11      680.79      684.14     30.15 o 
   8   3  11        1.84       -2.03     10.55 o 
   9   3  11      296.28      291.84     17.36 o 
  -2   4  11       13.71       31.02     11.38 o 
  -1   4  11      629.34      591.66     29.33 o 
   0   4  11      990.84      983.41     29.79 o 
   1   4  11      127.06      125.99     10.15 o 
   2   4  11       20.62       37.79      7.16 o 
   3   4  11     6362.42     6869.48    164.61 o 
   4   4  11      394.53      427.46     24.85 o 
   5   4  11       88.01       85.48     13.57 o 
   6   4  11      466.69      444.36     25.27 o 
   7   4  11      366.92      305.97     43.81 o 
   8   4  11       26.97       13.03      9.53 o 
   9   4  11      157.18      163.88     14.78 o 
  -1   5  11      478.50      456.35     19.20 o 
   0   5  11     3556.63     3514.35     88.79 o 
   1   5  11      761.14      758.34     24.69 o 
   2   5  11     1191.05     1213.51     34.73 o 
   3   5  11      979.52     1038.57     30.48 o 
   4   5  11       35.52       38.37      6.88 o 
   5   5  11      155.74      151.50     16.77 o 
   6   5  11      919.32      908.50     40.62 o 
   7   5  11      196.36      189.79     18.00 o 
   8   5  11     1360.76     1354.60     55.69 o 
   9   5  11     1159.83     1160.38     49.62 o 
  -1   6  11     1097.80     1106.75     35.08 o 
   0   6  11     1368.14     1316.64     39.05 o 
   1   6  11      447.37      467.26     19.08 o 
   2   6  11     1809.88     1852.23     50.35 o 
   3   6  11      161.03      170.22     11.54 o 
   4   6  11      354.96      337.47     14.96 o 
   5   6  11     1197.53     1229.59     65.72 o 
   6   6  11      524.00      546.24     28.92 o 
   7   6  11     1245.96     1277.52     52.95 o 
   8   6  11      463.86      426.22     26.04 o 
   9   6  11      509.58      511.66     29.15 o 
   0   7  11      173.96      201.34     14.98 o 
   1   7  11       12.07       20.44      9.05 o 
   2   7  11      452.73      464.82     19.62 o 
   3   7  11       40.99       28.75      8.37 o 
   4   7  11      234.64      248.28     13.74 o 
   5   7  11     1067.15     1081.96     32.32 o 
   6   7  11     1522.05     1574.40     43.31 o 
   7   7  11     1614.62     1563.71     62.59 o 
   8   7  11      833.45      813.11     38.24 o 
   9   7  11      253.28      224.56     20.15 o 
   1   8  11      230.34      237.18     16.36 o 
   2   8  11        8.49        9.50      8.83 o 
   3   8  11     1511.26     1516.48     44.30 o 
   4   8  11       27.05       36.87      8.98 o 
   5   8  11       15.45       19.99      8.18 o 
   6   8  11      121.14      128.20     11.21 o 
   7   8  11      515.42      501.70     28.69 o 
   8   8  11      733.79      751.06     36.82 o 
   9   8  11      752.60      736.63     36.28 o 
   3   9  11     1007.16      972.24     33.06 o 
   4   9  11       66.32       68.92     10.80 o 
   5   9  11      317.57      317.23     16.86 o 
   6   9  11     2911.56     2929.74     77.24 o 
   7   9  11      457.64      447.21     19.23 o 
   8   9  11      112.50      108.92     17.59 o 
   5  10  11       62.70       73.45     11.63 o 
   6  10  11     1367.45     1350.66     41.88 o 
   0  -2  12      240.34      256.54     25.81 o 
   1  -2  12       86.98       86.94     20.83 o 
   2  -2  12       36.52       31.29     10.67 o 
   3  -2  12      296.67      299.48     18.84 o 
  -1  -1  12      403.98      459.85     31.84 o 
   0  -1  12      312.29      350.43     27.87 o 
   1  -1  12      584.14      580.60     36.41 o 
   2  -1  12      295.47      315.75     17.85 o 
   3  -1  12      591.25      585.40     24.43 o 
   4  -1  12      926.72      956.31     33.57 o 
   5  -1  12      252.24      212.56     17.31 o 
  -1   0  12      123.04      181.84     18.09 o 
   0   0  12      533.81      562.60     32.53 o 
   1   0  12      198.71      194.47     27.96 o 
   2   0  12        0.31        9.72      9.11 o 
   3   0  12      216.94      235.48     15.92 o 
   4   0  12     2163.13     2087.62     95.03 o 
   5   0  12       89.34       93.00     21.18 o 
   6   0  12      580.80      560.40     24.56 o 
  -1   1  12      350.94      391.82     22.16 o 
   1   1  12     2633.51     2790.57    103.07 o 
   2   1  12     1858.41     2040.85     56.35 o 
   3   1  12      369.82      380.42     18.63 o 
   4   1  12      932.33      848.31     46.67 o 
   5   1  12       10.52       11.78     11.15 o 
   6   1  12      596.74      568.63     36.00 o 
   7   1  12       50.48       50.71     11.60 o 
  -1   2  12       27.17       35.86     10.55 o 
   0   2  12      266.15      295.28     18.28 o 
   1   2  12     1393.10     1463.20     59.07 o 
   2   2  12     4660.61     4742.58    168.45 o 
   3   2  12     1056.64     1020.85     44.59 o 
   4   2  12       15.13       24.90      8.94 o 
   5   2  12      269.34      291.96     47.68 o 
   6   2  12      159.27      164.78     53.45 o 
   7   2  12      242.98      250.03     18.50 o 
  -1   3  12      918.33      938.02     40.34 o 
   0   3  12       24.02       31.62     10.23 o 
   1   3  12        6.84       18.09      7.02 o 
   2   3  12     1009.48      989.74     43.86 o 
   3   3  12      415.02      390.40     24.63 o 
   4   3  12      529.58      547.98     29.61 o 
   5   3  12      261.17      244.93     20.33 o 
   6   3  12       17.94        8.70     13.04 o 
   7   3  12     3734.66     3508.40    184.12 o 
   8   3  12      302.74      272.81     17.21 o 
  -1   4  12      837.39      860.71     38.79 o 
   0   4  12        5.27       17.15      7.26 o 
   1   4  12      552.94      608.84     22.48 o 
   2   4  12      224.50      238.15     24.10 o 
   3   4  12        5.07       10.69     12.20 o 
   4   4  12     3600.35     3864.10    139.49 o 
   5   4  12      374.71      402.05     25.36 o 
   6   4  12      148.50      151.36     17.96 o 
   7   4  12     1186.37     1091.67     47.74 o 
   8   4  12       22.92       19.05     13.16 o 
   0   5  12      101.07      113.47     16.81 o 
   1   5  12       34.70       38.16      8.77 o 
   2   5  12      664.74      705.43     23.81 o 
   3   5  12       47.08       51.61      8.00 o 
   4   5  12     5337.88     5684.35    200.48 o 
   5   5  12      935.74      990.65     44.45 o 
   6   5  12      781.16      860.30     40.39 o 
   7   5  12       12.08       21.98     13.25 o 
   8   5  12        4.90        8.73     13.07 o 
   1   6  12      979.77      989.21     31.49 o 
   2   6  12     2977.93     3110.09     79.94 o 
   3   6  12      742.30      740.36     25.02 o 
   4   6  12     1222.05     1251.79     36.17 o 
   5   6  12      486.08      502.75     29.15 o 
   6   6  12      241.44      246.76     21.38 o 
   7   6  12       29.34       28.87     13.71 o 
   8   6  12        6.75       15.49     13.39 o 
   2   7  12     2149.83     2198.89     59.90 o 
   3   7  12     1362.30     1457.09     42.43 o 
   4   7  12       11.41       19.54      7.95 o 
   5   7  12      189.70      199.06     20.61 o 
   6   7  12      382.63      426.13     27.46 o 
   7   7  12     1145.19     1196.52     51.90 o 
   8   7  12       74.52       67.71     15.26 o 
   3   8  12      199.86      217.36     15.26 o 
   4   8  12       69.41       93.61     11.29 o 
   5   8  12      997.30     1023.63     32.59 o 
   6   8  12      689.13      743.57     38.06 o 
   7   8  12     2108.06     2219.75     86.21 o 
   2   0  13      810.14      862.67     30.67 o 
   3   0  13      506.93      582.13     24.71 o 
   2   1  13        7.06       14.07     12.38 o 
   3   1  13      302.25      360.17     64.92 o 
   4   1  13      103.00      115.13     13.01 o 
   2   2  13      251.86      278.88     22.30 o 
   3   2  13        4.46       10.42     13.25 o 
   4   2  13      437.59      453.32     28.24 o 
   5   2  13       92.71       96.77     16.68 o 
   1   3  13      135.22      149.67     18.46 o 
   2   3  13      152.78      186.27     19.69 o 
   3   3  13      264.40      283.81     22.98 o 
   4   3  13      928.03      960.22     44.55 o 
   5   3  13     1575.57     1678.98     68.26 o 
   6   3  13       30.32       34.68     13.57 o 
   1   4  13        2.29        9.84      6.58 o 
   2   4  13      330.00      395.84     26.50 o 
   3   4  13      141.51      145.29     19.05 o 
   4   4  13      246.84      261.93     22.66 o 
   5   4  13      568.64      614.87     33.67 o 
   6   4  13      122.89      124.09     18.37 o 
   2   5  13      742.25      816.30     26.73 o 
   3   5  13       56.96      105.17     17.82 o 
   4   5  13      494.39      527.51     31.30 o 
   5   5  13      193.32      231.82     21.75 o 
   6   5  13      655.70      707.39     36.82 o 
   3   6  13      492.90      522.08     27.32 o 
   4   6  13      227.65      248.86     23.26 o 
   5   6  13      597.94      623.27     34.59 o 
   6   6  13      794.26      836.09     41.03 o 
                                                 
